# Supplementary material for: Gene Expression Signature of Traumatic Brain Injury
Source: Front Genet. 2021 Mar 30;12:646436. doi: 10.3389/fgene.2021.646436 (PMC8042258; doi:10.3389/fgene.2021.646436)
Supplement: Supplementary Table 1 — The differentially expressed genes in GSE89866. [file Table_1.XLSX]

## Sheet: Table S1
Table S1. The differentially expressed genes in GSE89866.
DEG	baseMean	log2FoldChange	lfcSE	stat	pvalue	padj
FKBP5	2709.88	0.606192	0.0993195	6.10345	1.03802e-09	1.26334e-05
SH3PXD2B	27.4105	1.38124	0.229041	6.03052	1.63433e-09	1.26334e-05
CPM	151.367	0.524529	0.0900622	5.82408	5.74279e-09	2.88197e-05
HAPLN3	802.409	-0.422633	0.0731161	-5.7803	7.4566e-09	2.88197e-05
CAMKK1	889.289	0.645374	0.113417	5.69025	1.2685e-08	3.51725e-05
TSC22D3	20308.4	0.441372	0.0777376	5.67772	1.36504e-08	3.51725e-05
DDIT4	913.358	0.502745	0.0893898	5.62418	1.86389e-08	3.54729e-05
F13A1	3849.43	0.544412	0.0971043	5.60646	2.06505e-08	3.54729e-05
HMGN1	1776.31	-0.280306	0.0497835	-5.63049	1.79698e-08	3.54729e-05
LILRB1	1975.33	0.519928	0.0944717	5.50353	3.72255e-08	5.23188e-05
LINC00861	5079.78	-0.439428	0.0797308	-5.5114	3.55996e-08	5.23188e-05
FAR2	608.141	0.468083	0.0864748	5.41294	6.19974e-08	7.98734e-05
IL23A	96.2488	-0.565177	0.1048	-5.3929	6.93314e-08	8.24511e-05
IL13RA1	4093.85	0.556171	0.104286	5.33313	9.65356e-08	0.000106603
ALDH2	3245.45	0.647638	0.121966	5.30999	1.09632e-07	0.000108861
TBC1D8	772.622	0.650523	0.122756	5.29933	1.16227e-07	0.000108861
TRPV4	24.4065	1.11181	0.210015	5.29395	1.19705e-07	0.000108861
TMEM42	212.754	-0.441822	0.0838995	-5.26609	1.3936e-07	0.000119695
SLC9A7P1	70.7724	0.787447	0.15052	5.2315	1.68139e-07	0.000136812
CD1D	1157.1	0.493059	0.0945747	5.21343	1.85378e-07	0.000143298
GSR	1666.3	0.250705	0.0485338	5.16558	2.39694e-07	0.00017646
ANKS1A	914.279	0.334436	0.0649525	5.14894	2.6197e-07	0.000184093
ERGIC1	10186.8	0.4978	0.0978169	5.0891	3.5977e-07	0.000217186
RCSD1	6294.16	0.270644	0.0532111	5.08623	3.65255e-07	0.000217186
SMAP2	26681	0.540284	0.105781	5.10755	3.26361e-07	0.000217186
VCAN	7082.13	0.645724	0.126752	5.09439	3.49873e-07	0.000217186
PLBD1	8507.35	0.655584	0.129277	5.07115	3.95419e-07	0.000218328
XXYLT1	276.458	0.362741	0.0715158	5.07218	3.93291e-07	0.000218328
SNHG10	83.7815	-0.411803	0.0813342	-5.06309	4.12508e-07	0.00021991
GRB10	218.445	0.782784	0.154987	5.05064	4.4034e-07	0.000226922
GAS7	4832.61	0.510257	0.101179	5.04311	4.5802e-07	0.000228419
SLC38A6	77.8363	-0.425848	0.0855909	-4.97539	6.51179e-07	0.000314601
IDH1	856.323	0.341203	0.0688668	4.95454	7.25005e-07	0.000339654
RPARP-AS1	313.418	-0.341522	0.0692299	-4.93316	8.09108e-07	0.000367906
MAN2A2	5215.3	0.333225	0.0677236	4.92037	8.63829e-07	0.000370967
SUSD1	851.145	0.41122	0.0835388	4.9225	8.54459e-07	0.000370967
COMMD6	201.122	-1.19425	0.243192	-4.91071	9.07466e-07	0.000379174
MKNK1	2501.14	0.443409	0.0906633	4.89072	1.00467e-06	0.000408743
CTSB	16277.7	0.39698	0.0814537	4.87369	1.09533e-06	0.000434138
SLC31A1	818.378	0.38989	0.0800806	4.86872	1.12325e-06	0.000434138
DAAM2	143.932	1.42976	0.297462	4.80655	1.53559e-06	0.000579032
KGFLP2	10.1798	-1.09109	0.228172	-4.78187	1.73672e-06	0.000639278
NPEPL1	67.0971	0.48608	0.101998	4.76556	1.88328e-06	0.000670534
TUB	53.4555	-0.786197	0.165067	-4.76289	1.90838e-06	0.000670534
LHFPL2	262.198	0.43152	0.0911219	4.73563	2.18374e-06	0.000703345
RPL31	1682.54	-1.21602	0.2563	-4.74451	2.09016e-06	0.000703345
STS	165.457	0.411232	0.0867906	4.73821	2.15616e-06	0.000703345
TTYH3	3000.38	0.447996	0.0944813	4.74164	2.11997e-06	0.000703345
CCND3	10833.3	0.31536	0.0670587	4.70275	2.56677e-06	0.000809843
LYRM9	201.173	-0.367179	0.0785108	-4.6768	2.91383e-06	0.000884858
SIRT5	293.772	-0.242337	0.0518208	-4.67644	2.919e-06	0.000884858
RPS3A	4844.04	-1.32516	0.283738	-4.67036	3.00667e-06	0.000893907
MERTK	70.6707	0.927544	0.19933	4.65331	3.26643e-06	0.000952811
YWHAG	2155.35	0.242964	0.0522872	4.64673	3.37234e-06	0.000965489
RPL34	1066.39	-1.37833	0.297123	-4.63892	3.50233e-06	0.000984474
RPS27L	86.5759	-0.953142	0.205921	-4.62869	3.67994e-06	0.000998103
ZNF185	2105.92	0.47573	0.102732	4.63078	3.64291e-06	0.000998103
SEC24D	955.089	0.391703	0.0850867	4.60357	4.15303e-06	0.001107
PDCL3P4	41.2467	-0.684464	0.148818	-4.59934	4.23839e-06	0.0011106
SIGLEC16	73.234	0.570399	0.124631	4.5767	4.72379e-06	0.00121716
EXT1	374.634	0.513922	0.112523	4.56729	4.94079e-06	0.00124769
PAIP2B	124.119	-0.510215	0.111989	-4.55593	5.21552e-06	0.00124769
SDC3	119.485	0.793556	0.174227	4.55471	5.24579e-06	0.00124769
SLC26A11	639.972	-0.258368	0.0566415	-4.56146	5.08e-06	0.00124769
WNT7A	67.0421	-0.59782	0.131183	-4.55716	5.18489e-06	0.00124769
HIC1	118.831	0.734053	0.161525	4.54453	5.50577e-06	0.00128969
DAPK1	1257.3	0.432951	0.0954611	4.53536	5.75052e-06	0.0013074
RPS7	1953.26	-1.27401	0.280748	-4.5379	5.68169e-06	0.0013074
GPR183	1272.33	-0.519827	0.114748	-4.53015	5.89431e-06	0.00132067
PPP1R3E	752.142	-0.322859	0.0713293	-4.52632	6.00211e-06	0.00132561
ITSN1	143.736	0.612681	0.135612	4.5179	6.24554e-06	0.00135994
H2AFY	5112.98	0.27833	0.0616636	4.51368	6.37134e-06	0.00136807
METTL8	250.329	-0.498887	0.110734	-4.50525	6.62938e-06	0.00140397
RCAN3AS	22.842	-0.728249	0.16207	-4.49341	7.00918e-06	0.00146435
ID3	489.735	-0.40195	0.0896602	-4.48303	7.35894e-06	0.00147752
MIR5195	17.3076	-1.01093	0.225399	-4.48508	7.28854e-06	0.00147752
SLC31A2	2917.96	0.437001	0.0973571	4.48864	7.16786e-06	0.00147752
HAR1A	58.7557	-0.689255	0.154227	-4.4691	7.85512e-06	0.00155692
GALNT2	1791	0.271148	0.0608237	4.45794	8.27504e-06	0.00161939
GAS5	593.469	-0.797426	0.179172	-4.45063	8.56204e-06	0.00163509
TTC39C	858.333	-0.229809	0.0516367	-4.45051	8.56679e-06	0.00163509
KCNE1	98.6043	0.684181	0.15385	4.44705	8.7057e-06	0.00164134
CCDC109B	828.086	-0.301626	0.0681033	-4.42895	9.46949e-06	0.00166362
ENHO	93.0744	-0.618826	0.13937	-4.44016	8.9891e-06	0.00166362
NIFK-AS1	87.3101	-0.384026	0.0866608	-4.43137	9.36351e-06	0.00166362
RPL9	3110.04	-1.25078	0.28223	-4.43179	9.3453e-06	0.00166362
SCPEP1	3256.61	0.348595	0.0786628	4.43151	9.35756e-06	0.00166362
ZNF571	22.9831	-0.954443	0.215173	-4.4357	9.17745e-06	0.00166362
TNK1	143.04	-0.459271	0.103781	-4.42537	9.62767e-06	0.0016724
LRRFIP2	876.402	0.281883	0.063839	4.41553	1.00763e-05	0.00173088
CAPN10-AS1	147.413	-0.355938	0.080735	-4.40871	1.03987e-05	0.00176663
AP3M2	425.845	-0.27191	0.061806	-4.39941	1.08547e-05	0.00182406
CHCHD7	484.452	-0.241673	0.0550168	-4.39272	1.11943e-05	0.0018609
PCED1B-AS1	1420.71	-0.354003	0.0806497	-4.38939	1.1367e-05	0.00186952
KIAA1407	163.836	-0.524743	0.119674	-4.38477	1.16107e-05	0.00188948
RPS24	1642.47	-0.926965	0.211608	-4.38058	1.18361e-05	0.00190611
FEM1A	1317.7	0.185375	0.0425368	4.35798	1.31271e-05	0.00209221
AK6	48.8506	-0.58375	0.134115	-4.35261	1.34524e-05	0.00211394
LOC101929147	94.5727	-0.390797	0.0898583	-4.34904	1.36736e-05	0.00211394
VSIG4	73.3356	0.801572	0.184243	4.35064	1.35743e-05	0.00211394
RPL39	1634.61	-1.04944	0.241613	-4.34349	1.40238e-05	0.00212557
ZNF563	31.9668	-0.755314	0.17387	-4.34412	1.39836e-05	0.00212557
PAXIP1-AS1	145.203	-0.36828	0.0849851	-4.33347	1.46781e-05	0.00220313
MAP3K3	6897.79	0.364291	0.0844737	4.31248	1.61433e-05	0.00239976
TMEM261	330.82	-0.531049	0.123827	-4.28863	1.7978e-05	0.00264705
FGR	27751.7	0.455719	0.106394	4.28333	1.84116e-05	0.00268532
DPYD	2361.75	0.38716	0.090628	4.27197	1.93754e-05	0.0026984
NOP9	944.936	0.184889	0.0432123	4.27861	1.88061e-05	0.0026984
PFDN4	9.90637	-1.71542	0.401402	-4.27358	1.92356e-05	0.0026984
PPP1R3F	190.292	-0.282377	0.0661306	-4.26999	1.95486e-05	0.0026984
RIC3	170.849	-0.504078	0.118007	-4.27159	1.94085e-05	0.0026984
ZNF850	40.8415	-0.629645	0.147445	-4.27038	1.95138e-05	0.0026984
FLJ10038	291.065	-0.382973	0.0898966	-4.26015	2.04293e-05	0.00279502
TMEM30B	33.8924	-0.670681	0.157885	-4.2479	2.15782e-05	0.00290786
VSIG1	283.005	-0.423794	0.0997888	-4.24691	2.16737e-05	0.00290786
ZNF226	232.222	-0.39012	0.0918919	-4.24542	2.18183e-05	0.00290786
GNS	5347.29	0.403518	0.0951386	4.24137	2.22158e-05	0.00293552
HEMK1	785.173	-0.271393	0.0640345	-4.23824	2.25284e-05	0.0029516
CFAP36	180.678	-0.442796	0.10469	-4.22958	2.34131e-05	0.00304174
ELOVL3	15.3549	0.936376	0.221783	4.22204	2.42101e-05	0.00311907
LOC102606465	91.8974	-0.537011	0.127408	-4.21488	2.49911e-05	0.00319308
TMEM147-AS1	140.553	-0.384313	0.0912823	-4.21016	2.5519e-05	0.0032338
C5orf63	75.3892	-0.651215	0.155125	-4.198	2.69282e-05	0.00324039
C8orf59	105.521	-0.648073	0.154111	-4.20524	2.60801e-05	0.00324039
CLPB	288.216	0.307875	0.0735647	4.18509	2.85054e-05	0.00324039
COL8A2	96.1671	0.565006	0.13486	4.18959	2.79462e-05	0.00324039
EEF1B2	2364.81	-0.705171	0.167904	-4.19985	2.67097e-05	0.00324039
LILRB4	1014.68	0.49961	0.118766	4.20666	2.59167e-05	0.00324039
RPL23	2352.5	-0.980816	0.233511	-4.2003	2.66563e-05	0.00324039
SCIMP	1398.92	0.346685	0.0826901	4.19258	2.75802e-05	0.00324039
SMIM10L2A	19.9314	-0.780258	0.186061	-4.19357	2.74601e-05	0.00324039
SPECC1	718.162	0.383118	0.0914759	4.18819	2.81192e-05	0.00324039
TRIP12	4522.12	0.238148	0.0568463	4.18933	2.79785e-05	0.00324039
ZNF138	59.3937	-0.685992	0.163873	-4.18611	2.83771e-05	0.00324039
ZNF213-AS1	139.263	-0.310879	0.0741117	-4.19474	2.73181e-05	0.00324039
ZNF512	1270.96	-0.169371	0.040377	-4.19473	2.73193e-05	0.00324039
KCTD7	1186.18	-0.308262	0.0736949	-4.18295	2.87746e-05	0.00324712
FAAH2	51.9725	-0.503782	0.120555	-4.17885	2.92983e-05	0.00328226
MIR17HG	35.4471	-0.679625	0.162723	-4.17658	2.95921e-05	0.00329132
CCL28	136.096	-0.470066	0.1126	-4.17466	2.98435e-05	0.00329557
LINC00926	1851.17	-0.642473	0.154155	-4.16771	3.07673e-05	0.00332631
MAPKAPK5-AS1	334.69	-0.255699	0.0613358	-4.16883	3.06166e-05	0.00332631
STX11	2992.89	0.55834	0.13396	4.16797	3.07327e-05	0.00332631
ILF3-AS1	478.364	-0.240794	0.0577993	-4.16603	3.09953e-05	0.00332769
MRPL1	53.4266	-0.887041	0.213012	-4.16427	3.12347e-05	0.00333026
NUDT16	1592.84	0.293489	0.0705206	4.16175	3.15816e-05	0.00334419
LINC01431	7.37323	-0.990235	0.238177	-4.15756	3.21662e-05	0.00335788
TBXAS1	5942.67	0.470993	0.113324	4.15617	3.23625e-05	0.00335788
ZNF419	207.44	-0.284879	0.0684931	-4.15924	3.19314e-05	0.00335788
COX7B	142.759	-0.970115	0.234004	-4.14573	3.3874e-05	0.00349128
MRPS14	349.092	-0.290269	0.0700745	-4.14229	3.43855e-05	0.00352053
VAMP1	1880.42	-0.204511	0.0494069	-4.13933	3.48329e-05	0.00354287
LOC101927765	23.2875	-0.614781	0.148594	-4.13733	3.51367e-05	0.00355042
DOCK9-AS2	31.3901	-0.582463	0.140876	-4.13459	3.55592e-05	0.00356978
KIAA0930	5367.47	0.331963	0.0803883	4.12949	3.63564e-05	0.00360301
MAGEH1	276.969	-0.310073	0.0750664	-4.13065	3.61742e-05	0.00360301
CD83	291.291	-0.381075	0.0927109	-4.11036	3.95046e-05	0.00365713
DPH5	247.471	-0.479839	0.116543	-4.11726	3.83412e-05	0.00365713
EEF1E1	18.6967	-0.879851	0.213847	-4.1144	3.88188e-05	0.00365713
HINT1	988.603	-0.706062	0.171666	-4.11299	3.90572e-05	0.00365713
NELL2	1555.01	-0.427114	0.103907	-4.11054	3.94738e-05	0.00365713
PLEKHB2	4116.87	0.189875	0.0460932	4.11938	3.799e-05	0.00365713
RILPL2	2527.23	0.327123	0.0794248	4.11865	3.81093e-05	0.00365713
RPL26	2316.05	-1.00147	0.243352	-4.11533	3.86628e-05	0.00365713
SNHG3	447.709	-0.276794	0.0671974	-4.11912	3.80327e-05	0.00365713
TRIM17	43.2198	-0.503733	0.122423	-4.11471	3.87672e-05	0.00365713
TXNRD1	2063.93	0.332089	0.0805574	4.12239	3.74962e-05	0.00365713
KRBOX4	178.917	-0.327141	0.0796552	-4.10696	4.00893e-05	0.00367838
RPS15A	4230.12	-0.995592	0.242456	-4.10627	4.02099e-05	0.00367838
CANX	4926.78	0.18788	0.0458536	4.09739	4.17829e-05	0.00378716
EMILIN2	2435.89	0.525693	0.128318	4.09681	4.1889e-05	0.00378716
ANXA2R	469.923	-0.376591	0.0920771	-4.08995	4.3147e-05	0.00381105
CYB5R1	1208.14	0.228078	0.0557606	4.09031	4.30791e-05	0.00381105
EPHX2	597.943	-0.400592	0.0978833	-4.09254	4.2667e-05	0.00381105
STAB1	3706.6	0.472562	0.115616	4.08735	4.36323e-05	0.00381105
ZNF239	41.8331	-0.616281	0.150545	-4.09368	4.24578e-05	0.00381105
ZNF766	470.12	-0.212719	0.0520291	-4.08847	4.34235e-05	0.00381105
IRAK3	1939.72	0.549349	0.134702	4.07824	4.53783e-05	0.00394128
ORC3	303.973	-0.263785	0.0647187	-4.07587	4.5842e-05	0.00395932
LINC00342	117.692	-0.39327	0.0966402	-4.06942	4.71301e-05	0.00404795
ZDHHC23	78.4141	-0.641372	0.157754	-4.06565	4.7899e-05	0.00409126
LOC100506127	89.2845	-0.670154	0.165153	-4.05779	4.95399e-05	0.00418936
TRAT1	315.121	-0.772968	0.190501	-4.05755	4.95895e-05	0.00418936
TTC41P	5.91524	-0.889919	0.219861	-4.04764	5.17357e-05	0.00434693
RSL24D1	262.983	-1.05486	0.260973	-4.04203	5.299e-05	0.00442825
FUCA1	921.476	0.370265	0.0916561	4.03972	5.3516e-05	0.00444816
TCN2	336.398	0.600611	0.148797	4.03643	5.42699e-05	0.0044867
C1orf220	45.898	-0.94846	0.235171	-4.03306	5.50549e-05	0.00450343
METTL23	508.756	-0.215051	0.0533188	-4.03331	5.49956e-05	0.00450343
AGO2	748.549	0.385916	0.0958399	4.02668	5.65704e-05	0.00457894
MAPRE1	3003.48	0.159737	0.0396596	4.02771	5.63233e-05	0.00457894
OCIAD2	355.291	-0.378469	0.0940686	-4.02333	5.73816e-05	0.00462041
ZNF302	200.442	-0.732587	0.182244	-4.01981	5.82452e-05	0.00466565
CACNA1C-AS2	39.1264	-0.472269	0.117538	-4.018	5.86947e-05	0.00467742
LSM5	147.683	-0.430675	0.107392	-4.0103	6.06419e-05	0.004759
SCAMP1-AS1	124.006	-0.315028	0.0785408	-4.011	6.04611e-05	0.004759
SNN	7183.49	0.282231	0.0703603	4.01122	6.04056e-05	0.004759
CCDC65	87.0611	-0.551268	0.137837	-3.99942	6.3497e-05	0.00483578
EPHA4	162.562	-0.483282	0.120662	-4.00526	6.1948e-05	0.00483578
MAFB	1002.8	0.501499	0.125391	3.99949	6.34801e-05	0.00483578
NOP58	490.714	-0.395915	0.0989431	-4.00143	6.29596e-05	0.00483578
OTUB2	19.1854	0.511244	0.127822	3.99967	6.34311e-05	0.00483578
SORT1	1495.38	0.439474	0.10986	4.00032	6.32582e-05	0.00483578
ZNF250	146.728	-0.230747	0.0577634	-3.99469	6.47783e-05	0.00490918
SPHK1	211.463	0.394063	0.0987034	3.99239	6.54096e-05	0.00493284
TIGD7	113.217	-0.518067	0.129946	-3.98679	6.69746e-05	0.00502635
B4GALT5	3416.88	0.542464	0.136236	3.9818	6.83962e-05	0.00508368
ZNF140	224.532	-0.375274	0.0942309	-3.9825	6.81939e-05	0.00508368
DUS4L	47.6851	-0.500496	0.125793	-3.97873	6.92838e-05	0.00512501
GPR107	1874.1	0.214887	0.0540389	3.97653	6.99288e-05	0.00514809
ZSCAN26	369.611	-0.263963	0.0664435	-3.97274	7.10498e-05	0.00520583
RPL7	4125.44	-0.9256	0.233538	-3.96338	7.38954e-05	0.00538879
PRKY	1209.84	-0.273938	0.069171	-3.9603	7.48558e-05	0.0054332
BPHL	98.1377	-0.293143	0.0740628	-3.95803	7.55697e-05	0.00545938
FAM214B	3095.31	0.375217	0.0948771	3.95477	7.66086e-05	0.00548319
FBP1	986.171	0.511058	0.129219	3.95498	7.65423e-05	0.00548319
ZCCHC24	202.599	0.381395	0.0965966	3.94833	7.86991e-05	0.00560686
BIRC3	1587.44	-0.626774	0.158795	-3.94706	7.91158e-05	0.00561069
GBA2	2804.62	0.216883	0.0549685	3.94559	7.9604e-05	0.00561953
AGO1	1757.4	0.314132	0.0796818	3.94233	8.06933e-05	0.00566172
FAHD2CP	32.4227	-0.467947	0.11872	-3.94162	8.0934e-05	0.00566172
SNHG20	216.971	-0.212741	0.053992	-3.94023	8.14026e-05	0.00566885
HIPK2	898.959	0.363594	0.0923399	3.93756	8.23156e-05	0.00568124
METTL18	102.837	-0.529473	0.13444	-3.93835	8.20436e-05	0.00568124
LINC00847	588.72	-0.227598	0.0578632	-3.93339	8.37562e-05	0.00571573
MAP2K1	1582.63	0.212343	0.0539914	3.93291	8.39243e-05	0.00571573
ZNF22	342.391	-0.563136	0.143161	-3.93359	8.3688e-05	0.00571573
TMEM14B	499.672	-0.318374	0.0810379	-3.92871	8.54024e-05	0.00579088
ZNF157	3.67498	-1.23721	0.31509	-3.92652	8.61853e-05	0.00581845
CD52	2319.35	-0.709542	0.180764	-3.92524	8.66421e-05	0.00582186
GCSAM	354.839	-0.392277	0.100014	-3.92221	8.77421e-05	0.00582186
LOC100996579	12.049	-1.0252	0.261329	-3.92301	8.74485e-05	0.00582186
LOC728024	6.36559	-0.968474	0.246909	-3.92239	8.76746e-05	0.00582186
ZNF329	274.595	-0.287945	0.0734339	-3.92115	8.81284e-05	0.0058225
CCDC59	204.543	-0.301517	0.0770098	-3.91531	9.02882e-05	0.00593981
PSMG4	126.797	-0.380062	0.0971093	-3.91376	9.08706e-05	0.00595279
CXorf57	56.1961	-0.66176	0.169268	-3.90954	9.24717e-05	0.00600677
PAPSS2	105.72	0.543613	0.139032	3.90997	9.23061e-05	0.00600677
TPRKB	68.6467	-0.514666	0.131728	-3.90702	9.34404e-05	0.0060443
MAFG	886.483	0.276784	0.0708967	3.90404	9.45983e-05	0.00609371
LINC01184	70.4702	-0.493859	0.126557	-3.90226	9.52979e-05	0.0061133
ZNF816	110.408	-0.538852	0.138159	-3.90024	9.60973e-05	0.00613911
GRINA	7538.19	0.519272	0.133361	3.89372	9.87192e-05	0.0062598
OFD1	869.15	-0.275341	0.0707175	-3.89353	9.87963e-05	0.0062598
CD177	415.075	1.90444	0.489505	3.89053	0.000100025	0.00631179
PTPN9	771.535	0.180865	0.0465124	3.88854	0.000100847	0.0063336
TMEM116	163.492	-0.330866	0.0851054	-3.88772	0.00010119	0.0063336
ARRB1	6400.59	0.293535	0.0755785	3.88384	0.000102819	0.00640963
FURIN	9218.55	0.39598	0.102096	3.87852	0.000105095	0.00644751
NDUFA5	147.418	-0.734336	0.189296	-3.8793	0.000104759	0.00644751
SEMA7A	541.723	0.404976	0.104374	3.88006	0.00010443	0.00644751
STMN3	1977.57	-0.321501	0.082852	-3.88042	0.000104276	0.00644751
EPB41L3	637.638	0.497288	0.128268	3.87694	0.00010578	0.00645287
IRF2BPL	1751.7	0.350236	0.0903511	3.87639	0.000106017	0.00645287
ZNF541	8.22788	-0.82832	0.21407	-3.86939	0.000109109	0.00661499
WDR89	171.174	-0.529461	0.136952	-3.86602	0.000110624	0.00668065
ZFP62	287.152	-0.497894	0.12899	-3.85994	0.000113414	0.0068225
SERPINB8	712.692	0.251265	0.0651143	3.85882	0.000113934	0.00682719
CDK12	1752.65	0.214345	0.0555729	3.85701	0.000114783	0.00685154
IMMP1L	8.96203	-1.03973	0.269964	-3.85138	0.000117456	0.00695733
MGC57346	65.241	-0.375911	0.097581	-3.8523	0.000117015	0.00695733
DUT	561.844	-0.324168	0.0844178	-3.84005	0.000123011	0.007231
TATDN1	48.5011	-0.579595	0.150925	-3.84028	0.000122896	0.007231
KLHL18	1005.34	0.239494	0.0624094	3.83746	0.000124313	0.00727986
NAE1	337.215	-0.349571	0.0911272	-3.83608	0.000125014	0.00729329
POLR2K	72.2182	-1.04366	0.272265	-3.83326	0.000126454	0.00734953
CEP95	458.777	-0.245845	0.0643749	-3.81896	0.000134017	0.00775992
MRPS31P5	151.155	-0.40808	0.106898	-3.81748	0.00013482	0.00777728
FKBP15	3450.31	0.31442	0.08241	3.81531	0.00013601	0.00781681
ECHDC3	127.11	0.548949	0.143969	3.81298	0.000137303	0.00785334
HK1	5413.59	0.361503	0.0948472	3.81142	0.00013817	0.00785334
IFT57	174.327	-0.528888	0.13876	-3.81152	0.000138112	0.00785334
MTERF2	142.575	-0.306836	0.0805984	-3.80697	0.000140681	0.00796675
NIF3L1	336.856	-0.287847	0.0756764	-3.80366	0.000142576	0.00804464
MYO7A	92.7263	0.674595	0.177522	3.80006	0.000144661	0.00813256
OAZ2	6889.86	0.352633	0.0928487	3.79794	0.000145906	0.00816001
PLXNA1	345.853	-0.28396	0.0747898	-3.79678	0.000146587	0.00816001
SPINK2	12.7145	-1.20145	0.31646	-3.79654	0.000146732	0.00816001
SNHG8	178.857	-0.574741	0.15145	-3.79493	0.000147685	0.00818355
LINC00482	91.6216	0.602661	0.158872	3.79338	0.000148611	0.00820546
COMT	1229.62	0.243648	0.0642919	3.78972	0.000150817	0.0082086
DKFZP434I0714	77.5227	-0.533682	0.140854	-3.78889	0.000151323	0.0082086
GEMIN2	46.1295	-0.652793	0.172281	-3.78912	0.000151179	0.0082086
RAB20	444.754	0.608246	0.160406	3.79191	0.000149494	0.0082086
TP73-AS1	664.269	-0.210517	0.0555593	-3.78904	0.000151228	0.0082086
OTUD6B-AS1	87.8142	-0.77904	0.205993	-3.78188	0.00015565	0.00839673
RNF170	310.128	-0.290473	0.0768491	-3.77979	0.000156964	0.00839673
RPL13A	5195.55	-0.364678	0.0964806	-3.7798	0.000156953	0.00839673
ZNF229	10.8432	-0.909171	0.240434	-3.78138	0.000155961	0.00839673
DTD2	110.115	-0.414131	0.109682	-3.77573	0.000159539	0.00844684
GHRL	171.129	0.490185	0.129825	3.77573	0.000159537	0.00844684
HDHD1	363.892	0.184622	0.0488767	3.77729	0.000158542	0.00844684
RPS27	7640.23	-0.810003	0.214613	-3.77426	0.000160484	0.00846788
TSPYL4	449.582	-0.258066	0.0684683	-3.76914	0.000163813	0.00861409
ANXA7	3409.07	0.170081	0.0451481	3.76718	0.000165101	0.00865239
SPPL2A	872.032	0.262391	0.0696792	3.7657	0.000166083	0.00867449
ZNF208	5.51789	-1.40971	0.374779	-3.76145	0.000168931	0.008764
ZNF525	133.912	-0.65924	0.17525	-3.7617	0.000168759	0.008764
HABP4	403.316	-0.264319	0.07029	-3.76042	0.000169631	0.00877088
GTPBP10	206.005	-0.496061	0.132006	-3.75787	0.000171364	0.00883097
QSOX1	2792.41	0.410241	0.109209	3.75647	0.000172326	0.00885104
TMEM63A	4547.04	-0.158459	0.042196	-3.75531	0.000173127	0.00886274
PNOC	206.824	-0.492569	0.131209	-3.75408	0.000173978	0.00887691
XPO7	1850.49	0.156569	0.0417268	3.75224	0.000175265	0.00891315
NKILA	3.88011	-0.908776	0.242465	-3.74807	0.000178203	0.00903283
SVIP	134.37	-0.553777	0.147855	-3.74542	0.000180094	0.00909889
MICAL2	5213.42	0.409685	0.109418	3.7442	0.000180968	0.00910331
WNT10A	94.577	-0.494311	0.132039	-3.74366	0.00018136	0.00910331
NYAP1	10.2003	-0.735397	0.196501	-3.74247	0.000182221	0.00911693
POTEE	65.619	0.570274	0.152507	3.73933	0.00018451	0.00917244
ZNF441	104.166	-0.815794	0.218166	-3.73932	0.000184517	0.00917244
LOC100507487	14.3751	-0.637816	0.171091	-3.72794	0.000193051	0.00956592
PCBP3	85.0337	0.598794	0.160752	3.72497	0.000195342	0.00964854
LOC101927412	14.8653	-1.10474	0.296719	-3.72319	0.000196725	0.00968587
HSPA5	6251.28	0.309488	0.0832788	3.71629	0.000202169	0.00982219
RPS29	4900.27	-0.697005	0.187535	-3.71667	0.000201863	0.00982219
ZNF181	78.6755	-0.822715	0.221414	-3.71574	0.00020261	0.00982219
ZNF207	2821.66	0.143412	0.0386049	3.71487	0.000203305	0.00982219
ZNF33B	563.883	-0.369368	0.0994285	-3.71491	0.000203278	0.00982219
ZNF7	486.441	-0.150933	0.0406214	-3.7156	0.000202725	0.00982219
TPM3	19441.7	0.226626	0.0610937	3.70949	0.00020768	0.0100023
TNNC1	14.7003	-0.651594	0.17571	-3.70835	0.000208615	0.0100161
TESPA1	2503.8	-0.274361	0.0740216	-3.7065	0.000210146	0.0100584
TSPAN14	6883.73	0.200199	0.054034	3.70506	0.000211341	0.0100844
FKBP3	358.013	-0.341639	0.092252	-3.70332	0.000212795	0.0100914
TPTE2P5	24.5657	-0.442215	0.119398	-3.70372	0.000212462	0.0100914
AHCYL1	1949.39	0.168221	0.0454787	3.6989	0.000216539	0.0101445
NCKAP1L	6199.33	0.283603	0.0766518	3.69988	0.000215699	0.0101445
PTMA	11914.7	-0.143307	0.0387388	-3.69931	0.000216188	0.0101445
TMEM50B	802.562	-0.352502	0.0952713	-3.69998	0.000215614	0.0101445
KLF13	10537.7	0.185226	0.0501247	3.69529	0.000219632	0.0102583
S1PR3	310.77	0.41774	0.113105	3.69339	0.000221281	0.0102733
TXNIP	95875.8	0.237446	0.0642799	3.69394	0.000220805	0.0102733
SSH1	1678.67	0.284015	0.0769245	3.69212	0.000222388	0.0102938
MICALCL	129.849	0.460857	0.124863	3.69091	0.000223453	0.0103122
TP53BP2	722.384	0.247465	0.0670634	3.69001	0.000224245	0.0103179
2021-03-03	101.163	-0.366345	0.0993192	-3.68856	0.000225526	0.0103461
COX6C	213.388	-0.685576	0.185908	-3.68772	0.000226272	0.0103496
CCDC149	336.639	0.436492	0.118522	3.68279	0.000230696	0.0105208
CD93	7101.74	0.400908	0.108908	3.68118	0.000232159	0.0105267
ZKSCAN5	357.178	0.149746	0.040679	3.68115	0.000232186	0.0105267
SUPT3H	98.991	-0.471322	0.128075	-3.68004	0.000233201	0.0105418
C15orf40	233.655	-0.264159	0.0719137	-3.67329	0.000239452	0.0107614
LILRA1	4932.83	0.452834	0.123275	3.67338	0.000239365	0.0107614
CAMK4	252.431	-0.396461	0.10803	-3.6699	0.000242641	0.0107803
NLRC4	1145.54	0.453238	0.123502	3.66988	0.000242661	0.0107803
RPL35	3178.86	-0.507647	0.138321	-3.67007	0.000242489	0.0107803
TPST1	159.542	0.618564	0.168468	3.6717	0.000240942	0.0107803
TOMM7	1067.11	-0.650773	0.177367	-3.66908	0.000243423	0.0107832
ASPHD2	311.64	0.319195	0.0870377	3.66732	0.000245108	0.0107959
SBDSP1	173.532	-0.449752	0.122615	-3.66799	0.000244468	0.0107959
ZNF665	13.1489	-0.796166	0.217213	-3.66536	0.000246987	0.0108478
NKAPP1	27.2053	-0.53093	0.144961	-3.66257	0.000249699	0.0108742
SERPINB1	6107.43	0.369087	0.10075	3.6634	0.000248893	0.0108742
SVILP1	22.5109	-0.58323	0.159226	-3.66291	0.000249369	0.0108742
AKAP7	114.221	-0.552507	0.150998	-3.65904	0.000253165	0.0108845
EEF1A1	143387	-0.433761	0.118546	-3.659	0.000253204	0.0108845
LOC100128239	11.6519	-0.707802	0.193481	-3.65826	0.000253938	0.0108845
MAGOHB	102.043	-0.373885	0.102173	-3.65933	0.000252871	0.0108845
MRPL50	104.906	-0.56226	0.153637	-3.65967	0.000252544	0.0108845
OSGEPL1	134.216	-0.334438	0.0914257	-3.65803	0.00025416	0.0108845
LDLRAD3	109.462	0.460388	0.125949	3.65536	0.000256822	0.0109079
ZNF880	90.7299	-0.385734	0.105523	-3.65546	0.000256722	0.0109079
ZNF883	10.054	-0.91438	0.250106	-3.65597	0.000256207	0.0109079
CORO1C	3573.87	0.315261	0.086369	3.65017	0.00026207	0.0109678
GIMAP8	3330.76	0.244427	0.0669185	3.6526	0.000259594	0.0109678
LENG8-AS1	64.5925	-0.462777	0.126797	-3.64976	0.00026249	0.0109678
LPCAT1	6027.41	0.24453	0.0669839	3.65058	0.000261651	0.0109678
STAP1	170.552	-0.552804	0.151401	-3.65125	0.000260969	0.0109678
TMEM126B	156.57	-0.554056	0.151801	-3.64987	0.00026237	0.0109678
GNA15	876.137	0.364003	0.0997827	3.64796	0.000264329	0.0110149
IZUMO4	96.8207	-0.303727	0.0833007	-3.64615	0.000266196	0.0110317
MRPL46	168.865	-0.274362	0.075253	-3.64586	0.000266495	0.0110317
SIPA1L2	575.727	0.578072	0.158572	3.6455	0.000266872	0.0110317
RPS21	2838.5	-0.596309	0.163619	-3.6445	0.000267917	0.0110453
TRABD2A	1379.65	-0.35321	0.0969638	-3.6427	0.000269792	0.011093
C1QB	59.0318	0.991864	0.272611	3.63839	0.000274349	0.0111416
CCDC7	34.4318	-0.479601	0.131939	-3.63501	0.000277969	0.0111416
CTSA	6010.75	0.382569	0.105247	3.63498	0.000278001	0.0111416
GLA	623.221	0.263896	0.0725529	3.63729	0.00027552	0.0111416
GRAMD4	1028.1	0.25054	0.0689279	3.63482	0.000278179	0.0111416
PARVA	7.08575	-0.765911	0.210426	-3.63982	0.000272832	0.0111416
RAP1GAP2	4622.14	0.227271	0.0624679	3.63821	0.000274544	0.0111416
SCN3A	34.3218	-1.06499	0.292987	-3.63496	0.000278026	0.0111416
ZNF480	192.097	-0.418527	0.114982	-3.63993	0.000272707	0.0111416
ZNF548	400.283	-0.433916	0.119322	-3.63652	0.000276348	0.0111416
ACTR6	121.154	-0.833251	0.22961	-3.62899	0.000284537	0.0112505
ATP2A2	1604.43	0.177633	0.0489419	3.62948	0.000283994	0.0112505
EIF4A2	3819.53	-0.339533	0.0935161	-3.63074	0.000282612	0.0112505
MLKL	1939.88	0.324283	0.089356	3.62911	0.000284395	0.0112505
SLC24A4	1671.68	0.492953	0.135748	3.63138	0.00028191	0.0112505
BEX2	104.238	-0.557338	0.153757	-3.6248	0.000289181	0.0113183
HNRNPA1L2	179.754	-0.27515	0.0758844	-3.62591	0.000287942	0.0113183
PKIA	168.193	-0.469091	0.129406	-3.62495	0.000289017	0.0113183
TCEAL1	58.6994	-0.545963	0.150589	-3.6255	0.0002884	0.0113183
ATP1A1-AS1	52.9651	-0.470129	0.129802	-3.62189	0.000292457	0.0114176
AGFG1	1816.6	0.253334	0.0699714	3.62054	0.000293984	0.0114267
GPR18	389.713	-0.371383	0.102581	-3.62038	0.000294167	0.0114267
WASF2	11327	0.247446	0.068375	3.61896	0.000295792	0.011461
ANKHD1-EIF4EBP3	10.4793	0.575116	0.159024	3.61653	0.000298578	0.01154
CEBPB-AS1	22.0195	-0.574636	0.15903	-3.61338	0.000302227	0.0115654
PHF20	1508.36	0.199554	0.0552168	3.61401	0.000301496	0.0115654
RASL11A	111.111	0.396341	0.109672	3.61388	0.000301652	0.0115654
ZNF582-AS1	56.7982	-0.447578	0.123864	-3.61347	0.000302122	0.0115654
RPS3	27441.7	-0.362577	0.10038	-3.61203	0.000303812	0.0115768
ZFP3	237.167	-0.388384	0.107531	-3.61185	0.000304021	0.0115768
CD28	1275.65	-0.392706	0.10877	-3.61042	0.000305696	0.0116054
ZNF37BP	385.033	-0.360071	0.0997443	-3.60993	0.000306274	0.0116054
OARD1	312.721	-0.212014	0.0587561	-3.60837	0.000308127	0.0116122
RPL41	3186.78	-0.710831	0.197022	-3.60788	0.000308706	0.0116122
ZNF30	72.0946	-0.438009	0.121401	-3.60795	0.000308631	0.0116122
ITFG1	574.071	0.152051	0.0421698	3.60568	0.000311332	0.0116825
CENPQ	20.5225	-1.20158	0.333375	-3.60431	0.000312986	0.0117161
TMEM110	1027.62	0.144982	0.0402887	3.59857	0.000319976	0.0119489
DNAJC19	147.024	-0.439665	0.122235	-3.59688	0.000322054	0.0119975
TRAF1	2620.07	-0.279029	0.0776373	-3.59401	0.000325632	0.0121016
MFAP1	1050.06	0.215337	0.0599573	3.59151	0.000328763	0.0121397
MTERF3	136.361	-0.347965	0.0968908	-3.59132	0.000329012	0.0121397
MYO10	19.8518	0.722727	0.20124	3.59136	0.000328955	0.0121397
GCFC2	182.439	-0.366547	0.102116	-3.58952	0.000331284	0.0121944
SH2B3	4190.78	0.224203	0.0624843	3.58816	0.000333022	0.0122293
GLB1	1882.17	0.303482	0.084607	3.58696	0.000334555	0.0122401
NR3C2	174.149	-0.441929	0.123237	-3.58601	0.000335778	0.0122401
POTEJ	49.6292	0.585212	0.163246	3.58485	0.000337276	0.0122401
TSTD1	616.424	-0.204247	0.056955	-3.5861	0.000335659	0.0122401
ZNF594	35.2031	-0.961115	0.268076	-3.58523	0.00033678	0.0122401
SEMA6B	57.0445	1.18163	0.329679	3.58419	0.00033813	0.0122424
MRPS33	115.123	-0.511884	0.142856	-3.58322	0.000339381	0.0122589
PTPRO	147.248	-0.412771	0.1153	-3.57997	0.000343635	0.0122693
RELL1	819.056	0.339913	0.0949324	3.58058	0.000342835	0.0122693
TGFB3	79.1237	-0.420158	0.11735	-3.58039	0.000343076	0.0122693
THNSL1	88.7581	-0.447794	0.125025	-3.58164	0.000341447	0.0122693
ZNF248	188.518	-0.388914	0.108594	-3.58136	0.000341811	0.0122693
ZNF569	52.2474	-0.662594	0.185181	-3.57809	0.000346114	0.0123293
GAPDHS	73.9599	-0.4313	0.120572	-3.57713	0.000347384	0.0123461
CEP68	614.892	-0.283595	0.07933	-3.57488	0.000350388	0.0124243
COPB2	2933.58	0.198534	0.0555657	3.57296	0.000352964	0.0124398
LOC100270804	21.8912	-0.574543	0.160866	-3.57157	0.000354848	0.0124398
LOXL1-AS1	73.8069	-0.440429	0.123307	-3.57182	0.000354512	0.0124398
PGD	13715.2	0.519981	0.145544	3.57268	0.000353344	0.0124398
ZNF256	92.1731	-0.389592	0.109071	-3.57192	0.000354378	0.0124398
TMEM104	1076.44	0.260076	0.072835	3.57075	0.000355956	0.0124504
FAM49A	2951.42	0.290445	0.0813877	3.56866	0.000358808	0.0124936
SRGAP2	1202.98	0.294297	0.0824565	3.56912	0.000358185	0.0124936
CSF1	641.622	0.34452	0.0965766	3.56733	0.000360642	0.0125293
LRIG1	615.458	-0.215852	0.0605284	-3.56613	0.000362285	0.0125581
TIGD1	41.0159	-0.748477	0.210054	-3.56326	0.000366279	0.0126682
FERMT3	12271.2	0.33344	0.0936714	3.55967	0.000371314	0.0128137
ARSD	575.334	0.323763	0.0910111	3.5574	0.000374545	0.0128316
RPSA	18502.3	-0.406753	0.114354	-3.55697	0.000375155	0.0128316
TMSB15B	9.45579	-0.809006	0.227434	-3.5571	0.000374968	0.0128316
ZNF32	177.258	-0.396861	0.111569	-3.55708	0.000375005	0.0128316
KLF4	896.917	0.390253	0.109748	3.5559	0.000376688	0.0128404
ZNF860	32.1423	-1.02917	0.289448	-3.55563	0.000377072	0.0128404
CCDC69	7092.45	0.163024	0.0458692	3.55412	0.000379248	0.0128597
CLEC2D	2792.81	-0.344754	0.0970024	-3.55408	0.000379302	0.0128597
NPM1	5292.46	-0.265247	0.0746723	-3.55215	0.000382096	0.0129149
PLEKHG4	358.859	-0.315177	0.0887417	-3.55162	0.000382863	0.0129149
SETDB2	419.523	-0.297784	0.0838537	-3.55123	0.000383436	0.0129149
COMMD3	136.201	-0.304065	0.0856704	-3.54924	0.000386344	0.0129845
UBA6-AS1	237.199	-0.309619	0.0873003	-3.5466	0.000390234	0.0130868
MTERF4	1019.76	-0.226177	0.0638117	-3.54444	0.000393443	0.0131659
DNAI2	22.5718	-0.68998	0.195148	-3.53568	0.000406727	0.0135517
LILRB2	8853.03	0.375138	0.106095	3.53588	0.000406425	0.0135517
TMEM256	88.412	-0.544463	0.154024	-3.53491	0.000407909	0.0135619
KBTBD3	22.5003	-0.85765	0.242698	-3.53382	0.000409596	0.0135801
LOC257396	22.9507	-0.589246	0.166764	-3.53342	0.000410214	0.0135801
CETN3	18.2959	-1.02553	0.290337	-3.53218	0.000412143	0.0136106
RHOH	1623.34	-0.282196	0.0799038	-3.5317	0.000412895	0.0136106
C16orf70	669.434	0.170686	0.0483558	3.5298	0.000415877	0.0136293
CLEC5A	147.019	0.528054	0.149605	3.52965	0.000416108	0.0136293
LOC374443	398.127	-0.397877	0.112719	-3.52982	0.000415842	0.0136293
LRRC75A-AS1	2798.66	-0.477051	0.135238	-3.5275	0.000419506	0.0137115
RGCC	696.415	-0.305863	0.0867462	-3.52595	0.000421964	0.0137628
IL1RAP	1253.29	0.514861	0.146156	3.52267	0.000427223	0.0138177
ING5	528.483	-0.178972	0.0508044	-3.52276	0.000427077	0.0138177
LZTFL1	156.874	-0.329096	0.0933992	-3.52354	0.000425829	0.0138177
SLAMF1	574.072	-0.287437	0.0815835	-3.52322	0.000426332	0.0138177
MARVELD1	417.465	0.333918	0.0948788	3.51942	0.000432494	0.013959
DYRK4	200.047	-0.264929	0.0753039	-3.51813	0.0004346	0.0139978
KLHDC2	634.417	-0.241371	0.0686587	-3.51551	0.000438905	0.014107
E2F5	78.6458	-0.548631	0.156087	-3.51491	0.000439896	0.0141095
ZC3H12D	866.858	-0.336922	0.0958902	-3.51363	0.000442032	0.0141487
LRP1	3786.61	0.467881	0.133189	3.51291	0.00044323	0.0141577
C11orf71	165.267	-0.25665	0.0730853	-3.51165	0.000445336	0.0141657
DNM1	44.1962	0.480339	0.136804	3.51115	0.000446168	0.0141657
PTCD2	39.9729	-0.42719	0.121668	-3.51112	0.00044623	0.0141657
LOC100506585	411.016	0.511129	0.145623	3.50995	0.000448196	0.0141745
PCNXL2	491.353	-0.246562	0.0702483	-3.50986	0.000448338	0.0141745
CEBPB	2221.01	0.451081	0.128572	3.5084	0.000450813	0.014203
ZCCHC7	469.661	-0.26387	0.0752143	-3.50824	0.000451079	0.014203
IFNG-AS1	19.5587	-1.11877	0.319089	-3.50616	0.000454627	0.0142856
SIGLEC10	6106.18	0.504819	0.144057	3.5043	0.000457815	0.0143566
TMPRSS13	90.4609	-0.276619	0.0789851	-3.50216	0.000461495	0.0144427
BRIX1	190.49	-0.315616	0.0901715	-3.50018	0.00046495	0.0144922
LOC101927438	25.4205	-0.624315	0.178346	-3.50058	0.000464245	0.0144922
C11orf31	730.506	-0.296251	0.0847009	-3.49761	0.00046945	0.0145324
DNAJB6	2880.68	0.232879	0.0665796	3.49775	0.000469202	0.0145324
LY9	1843.88	-0.27068	0.077372	-3.49843	0.00046801	0.0145324
PIK3AP1	3881.58	0.371932	0.106365	3.49676	0.00047094	0.0145324
PRIM1	135.906	-0.328213	0.0938508	-3.49717	0.000470218	0.0145324
RPS23	12647.9	-0.333541	0.0954025	-3.49614	0.000472035	0.0145372
PIGC	726.204	-0.148623	0.0425279	-3.49472	0.000474561	0.0145859
KIAA0513	6629.79	0.407066	0.116541	3.4929	0.000477805	0.0146467
SYAP1	601.78	0.138933	0.0397799	3.49255	0.000478434	0.0146467
TIAF1	41.3505	-0.310193	0.0888553	-3.49099	0.000481233	0.0147033
SLC37A2	1456.91	0.373713	0.107086	3.48983	0.000483334	0.0147383
ICAM1	1680.83	0.43353	0.12427	3.48862	0.000485523	0.0147575
NDRG2	394.969	-0.235093	0.0673935	-3.48836	0.000485996	0.0147575
RPL27	4751.8	-0.678371	0.194493	-3.4879	0.000486826	0.0147575
KCNQ5	45.5729	-0.493804	0.141644	-3.48623	0.000489879	0.014821
FAM129B	1571.62	0.355847	0.102142	3.48383	0.000494294	0.0148417
LOC613266	16.0659	-1.03123	0.29599	-3.48401	0.000493952	0.0148417
MPZL1	3092.79	0.443552	0.127315	3.4839	0.000494165	0.0148417
TMEM150B	287.809	0.45978	0.131978	3.48377	0.000494404	0.0148417
ARHGAP31	444.842	0.32696	0.0938962	3.48215	0.000497414	0.0149031
THEMIS2	15604.7	0.362314	0.104098	3.48052	0.000500437	0.0149647
ZNF491	28.8785	-0.655055	0.188286	-3.47905	0.000503201	0.0150183
ACVR1B	688.261	0.295253	0.0849808	3.47435	0.000512099	0.0150529
ADAM1A	103.55	-0.462103	0.133005	-3.47432	0.000512148	0.0150529
CASK	261.047	-0.338339	0.0973373	-3.47595	0.000509055	0.0150529
GADD45A	166.218	0.361295	0.103965	3.47515	0.000510574	0.0150529
GGT5	54.0591	0.931635	0.267876	3.47786	0.000505441	0.0150529
RPS6	17733.6	-0.454523	0.130808	-3.47472	0.000511378	0.0150529
TPT1	26651.8	-0.651593	0.187444	-3.4762	0.000508579	0.0150529
WBP1L	3188.75	0.167911	0.0483236	3.47472	0.000511379	0.0150529
SEC14L1P1	6.75269	-0.841837	0.242393	-3.47303	0.000514614	0.015068
ZNF767P	883.416	-0.18084	0.0520655	-3.47332	0.000514062	0.015068
ZNF106	3022.94	0.31733	0.0913859	3.47242	0.000515798	0.0150742
PPIE	1092.99	-0.189976	0.054719	-3.47185	0.000516889	0.0150776
HPCAL4	255.641	-0.549415	0.158468	-3.46705	0.000526204	0.0151492
LILRA5	4937.29	0.505419	0.145741	3.46793	0.000524494	0.0151492
LINC01215	441.898	-0.47484	0.136855	-3.46964	0.000521147	0.0151492
MGAT4B	2380.31	0.195314	0.0563011	3.4691	0.000522202	0.0151492
MRPL39	162.265	-0.329778	0.0950771	-3.46853	0.000523312	0.0151492
PLOD1	2350.81	0.419655	0.121034	3.46726	0.000525784	0.0151492
SBDS	441.389	-0.234558	0.0676368	-3.46791	0.000524532	0.0151492
CYP1B1-AS1	26.7503	0.648032	0.187049	3.4645	0.000531214	0.015265
PP7080	407.669	-0.166995	0.0482464	-3.4613	0.000537577	0.0154192
C5orf45	138.133	-0.333808	0.096515	-3.45861	0.000542969	0.0154213
IQGAP1	13556.6	0.367906	0.106383	3.45831	0.000543571	0.0154213
KLRB1	804.059	-0.55384	0.160113	-3.45906	0.000542069	0.0154213
NKIRAS2	1323.22	0.21442	0.0620019	3.45828	0.000543635	0.0154213
RWDD2A	47.31	-0.410279	0.118586	-3.45977	0.000540643	0.0154213
TWF2	5402.93	0.240585	0.0695295	3.46019	0.000539798	0.0154213
PLBD2	565.473	0.296581	0.085777	3.45759	0.000545035	0.0154327
POLD3	605.16	0.24877	0.0720058	3.45486	0.000550584	0.0155329
RPP30	362.81	-0.149537	0.0432785	-3.45522	0.000549848	0.0155329
GPA33	283.864	-0.341607	0.0989627	-3.45188	0.000556692	0.0155351
LDHB	7835.04	-0.273673	0.0792631	-3.45271	0.000554981	0.0155351
LINC00663	97.6501	-0.410658	0.118938	-3.4527	0.000555005	0.0155351
SBF2	736.881	0.411413	0.119118	3.45382	0.000552702	0.0155351
SEC13	2140.5	0.1826	0.0528709	3.45369	0.000552971	0.0155351
TNFSF13	548.382	0.333366	0.0965668	3.45218	0.000556068	0.0155351
HIF1A	2076.73	0.342875	0.0994108	3.44908	0.000562506	0.0156128
KIAA0100	4096.09	0.167126	0.0484454	3.44979	0.000561023	0.0156128
PAQR4	189.278	0.295108	0.0855505	3.44952	0.000561578	0.0156128
MORF4L2-AS1	25.4708	-0.569013	0.165071	-3.44709	0.000566663	0.0157
BTLA	282.194	-0.629686	0.182835	-3.44402	0.000573138	0.0157511
FOXO3	1629.89	0.271137	0.0787134	3.44461	0.000571892	0.0157511
LCN10	291.905	-0.554939	0.161135	-3.44394	0.000573296	0.0157511
PLEK	12767.1	0.275542	0.0800222	3.44332	0.000574619	0.0157511
RPS8	14401.3	-0.340353	0.0988338	-3.4437	0.000573822	0.0157511
TMEM25	197.565	-0.321365	0.0932677	-3.44562	0.000569758	0.0157511
LRPAP1	4629.77	0.303153	0.0880542	3.44281	0.000575713	0.0157531
OMA1	405.045	-0.238589	0.0693275	-3.44148	0.000578546	0.0158027
LOC101929698	45.256	-0.614764	0.178719	-3.43983	0.000582079	0.0158711
LOC101928370	46.295	-0.467554	0.135963	-3.43882	0.000584262	0.0158747
SAMHD1	6893.14	0.214643	0.0624155	3.43894	0.000584004	0.0158747
ATP1B2	7.87797	0.989441	0.287768	3.43833	0.000585324	0.0158756
CTTN	475.205	0.557474	0.162211	3.43672	0.000588813	0.0158866
KHDRBS2	9.70708	-0.824444	0.239889	-3.43678	0.000588681	0.0158866
RPL3	48219.2	-0.322935	0.0939564	-3.43707	0.000588045	0.0158866
METTL5	105.649	-0.377649	0.109939	-3.43507	0.000592398	0.0159555
DYNC2H1	25.4461	-0.475279	0.138409	-3.43387	0.000595029	0.0159985
MATN1-AS1	68.8648	-0.373273	0.108738	-3.43277	0.000597446	0.0160356
NDST2	2126.88	0.144194	0.0420351	3.43032	0.000602874	0.0161293
ZDHHC19	71.5342	1.10882	0.323249	3.43025	0.000603023	0.0161293
RPL26L1	58.8045	-0.64493	0.188064	-3.42932	0.000605104	0.016157
CCDC58	29.0068	-0.576934	0.168282	-3.42838	0.000607196	0.0161571
CD68	13012.7	0.386745	0.112793	3.4288	0.000606266	0.0161571
GGT7	562.418	-0.244008	0.0712511	-3.42462	0.00061565	0.0162757
LIAS	180.348	-0.192193	0.0561115	-3.4252	0.000614341	0.0162757
SLC38A11	12.0729	-1.11742	0.32624	-3.42514	0.000614492	0.0162757
TAF9	244.533	-0.402744	0.117606	-3.42453	0.000615867	0.0162757
ASL	832.403	0.259915	0.0759969	3.42008	0.000626028	0.0163149
EPAS1	95.2477	0.538481	0.157463	3.41972	0.000626848	0.0163149
LOC101927056	3.91613	-0.972159	0.284227	-3.42036	0.000625392	0.0163149
NLRP3	1239.96	0.41787	0.122074	3.42308	0.000619151	0.0163149
PMPCB	1102.57	-0.125628	0.0367332	-3.42001	0.000626177	0.0163149
STAU1	1951.69	0.19864	0.0580395	3.42249	0.000620505	0.0163149
TAPT1-AS1	102.302	-0.378485	0.110646	-3.4207	0.000624601	0.0163149
TPM4	6033.18	0.164594	0.0480988	3.42201	0.000621611	0.0163149
ZNF204P	48.5116	-0.814529	0.238021	-3.42208	0.000621431	0.0163149
ZNF815P	257.72	-0.286649	0.0838368	-3.41913	0.000628226	0.0163233
EEF1G	30038.7	-0.281634	0.0824077	-3.41757	0.00063183	0.0163652
RPS5	13420.7	-0.33312	0.0974743	-3.41752	0.000631956	0.0163652
SLC2A11	215.453	-0.313391	0.0917195	-3.41684	0.000633521	0.0163783
LINC00467	18.8115	-0.466789	0.136663	-3.41563	0.000636337	0.0164045
ZFAND1	180.974	-0.454705	0.13313	-3.4155	0.000636657	0.0164045
SS18L2	233.581	-0.359135	0.105211	-3.41349	0.000641371	0.0164985
NGDN	361.111	-0.275998	0.0808822	-3.41235	0.000644057	0.0165126
SPAG8	31.5994	-0.437666	0.128254	-3.41249	0.000643717	0.0165126
ADGRE5	30031.3	0.442818	0.129795	3.41166	0.000645678	0.0165268
FAM122C	63.0682	-0.288638	0.0846241	-3.41083	0.00064765	0.0165499
RPL11	7781.72	-0.511756	0.150134	-3.40867	0.000652816	0.0166269
ZNHIT3	299.231	-0.338596	0.0993293	-3.40882	0.000652448	0.0166269
EMG1	379.101	-0.289195	0.0848662	-3.40766	0.000655234	0.016638
INPPL1	4459.35	0.249341	0.0731958	3.40649	0.000658046	0.016638
KCNH8	42.1813	-0.917175	0.269263	-3.40624	0.000658633	0.016638
SLC15A4	2842.75	0.287117	0.0842853	3.40649	0.000658038	0.016638
SRSF7	1732.87	-0.23684	0.0695262	-3.40649	0.00065804	0.016638
IQCE	1002.01	0.285333	0.0837909	3.4053	0.000660911	0.0166683
TCEA3	248.037	-0.333864	0.0981038	-3.40317	0.000666086	0.0167715
RPAIN	406.528	-0.293936	0.0864177	-3.40134	0.000670558	0.0168566
OAF	599.72	0.282636	0.083125	3.40014	0.000673522	0.0169036
NSMCE4A	405.185	-0.257559	0.0758025	-3.39776	0.000679395	0.0170234
ZNF331	276.156	-0.342205	0.100737	-3.39703	0.00068122	0.0170415
CFAP45	156.345	0.477553	0.140604	3.39643	0.000682718	0.0170514
ADIPOR2	1815.04	0.146239	0.0430823	3.39442	0.000687736	0.0170939
CRB3	21.3086	-0.679988	0.200304	-3.39478	0.000686849	0.0170939
GINS4	48.0926	-0.343612	0.101211	-3.39502	0.000686241	0.0170939
ALDH3B1	2766.44	0.393841	0.116095	3.3924	0.000692832	0.0171105
MEAF6	1276.75	-0.143164	0.0421983	-3.39265	0.000692197	0.0171105
RPL30	13263.7	-0.486893	0.143505	-3.39287	0.000691654	0.0171105
RPL5	12224	-0.3531	0.104071	-3.39287	0.000691639	0.0171105
NFE2L2	2267.05	0.236083	0.0696094	3.39153	0.000695031	0.0171375
DCLRE1B	226.081	0.205173	0.0605757	3.38705	0.00070648	0.0171673
GIN1	51.4055	-0.607243	0.179169	-3.38922	0.000700909	0.0171673
LOC101927070	38.0223	-0.517704	0.152848	-3.38706	0.000706452	0.0171673
MAL	1346.76	-0.334277	0.0986932	-3.38703	0.000706529	0.0171673
PRKCQ-AS1	433.487	-0.363237	0.107134	-3.39049	0.000697673	0.0171673
RAD23B	2685.95	0.222385	0.0656139	3.38929	0.000700732	0.0171673
RPLP0	22815.1	-0.385024	0.113687	-3.38672	0.000707348	0.0171673
SCARB2	847.57	0.204293	0.0603129	3.38722	0.000706053	0.0171673
TBC1D2B	2864.61	0.149529	0.0441242	3.38882	0.000701945	0.0171673
ZNF503	34.8469	0.5394	0.159129	3.38971	0.000699661	0.0171673
MBIP	138.189	-0.331876	0.098023	-3.3857	0.000709979	0.0172042
TMEM126A	98.1793	-0.454664	0.134434	-3.38206	0.000719444	0.0174063
BTBD19	33.6939	0.609819	0.180333	3.38163	0.000720581	0.0174065
ADGRE2	4559.9	0.505993	0.149656	3.38105	0.000722105	0.0174161
LINC01550	107.065	-0.353571	0.10468	-3.37762	0.000731158	0.017607
RAB31	4058.21	0.367569	0.108849	3.37687	0.000733163	0.0176278
ADPRM	164.292	-0.353445	0.104743	-3.37442	0.000739708	0.01773
MIR762HG	39.9479	-0.324512	0.0961611	-3.37467	0.000739051	0.01773
DUOX1	64.412	-0.316422	0.0938105	-3.37299	0.000743575	0.0177677
LOC100130298	33.6592	-0.524664	0.155536	-3.37327	0.00074282	0.0177677
ZNF280B	30.5102	-0.512083	0.15186	-3.37208	0.000746015	0.0177984
FMO4	65.0902	-0.357547	0.106094	-3.37009	0.000751443	0.0178791
TP53RK	506.17	-0.221667	0.0657768	-3.36999	0.000751709	0.0178791
TATDN2	2975.04	0.151981	0.0451445	3.36654	0.00076118	0.0180766
LOC100507250	8.47207	-0.692332	0.205687	-3.36595	0.000762815	0.0180876
IFT22	37.5837	-0.373509	0.111036	-3.36385	0.000768638	0.0181978
GEMIN6	65.6103	-0.409274	0.121684	-3.36341	0.000769852	0.0181986
EIF3E	3399.72	-0.372784	0.110864	-3.36255	0.000772271	0.018228
CRHR1-IT1	25.8782	-0.479947	0.142792	-3.36117	0.000776132	0.0182912
C17orf100	57.0805	-0.457173	0.136083	-3.35952	0.000780768	0.0183468
KCNMB4	39.2918	-0.608419	0.181105	-3.35949	0.000780868	0.0183468
AP4S1	255.164	-0.217786	0.0648537	-3.35811	0.000784775	0.0184106
RPL6	9379.66	-0.381144	0.113549	-3.35663	0.000788974	0.0184532
SNIP1	685.489	0.115234	0.0343268	3.35696	0.000788038	0.0184532
ARHGAP21	400.419	0.230373	0.0687086	3.3529	0.000799698	0.0185282
EFCAB7	26.2853	-0.716332	0.213572	-3.35406	0.000796352	0.0185282
MMAB	229.538	-0.226776	0.0676472	-3.35233	0.000801335	0.0185282
NUDCD2	124.046	-0.384716	0.114766	-3.35218	0.00080177	0.0185282
PTGS1	2665.86	0.382492	0.114036	3.35413	0.000796159	0.0185282
REPS2	1267.81	0.504639	0.15049	3.3533	0.000798549	0.0185282
RPS27A	5580.82	-0.402134	0.119872	-3.35468	0.000794554	0.0185282
ZNF502	47.5897	-0.607418	0.181113	-3.35381	0.000797063	0.0185282
LSM8	309.735	-0.593689	0.177127	-3.35176	0.000802992	0.0185287
DYNLT3	169.001	-0.552034	0.164722	-3.35131	0.000804312	0.0185316
RGS3	2407	0.321284	0.0959349	3.34898	0.000811085	0.0185633
TMEM243	337.18	-0.360142	0.107542	-3.34884	0.000811494	0.0185633
TSPAN4	419.467	0.382895	0.114339	3.34878	0.000811692	0.0185633
ZNF345	99.959	-0.513417	0.153288	-3.34937	0.000809949	0.0185633
ZNF585B	321.105	-0.261584	0.0780984	-3.34942	0.000809808	0.0185633
LINC00667	482.922	-0.309415	0.0924189	-3.34797	0.000814067	0.0185901
HADHB	2801	0.19792	0.059126	3.34744	0.000815622	0.0185981
ZNF165	14.1463	-0.577162	0.172471	-3.34643	0.000818597	0.0186384
NCSTN	3560.58	0.310667	0.0928841	3.34467	0.000823799	0.0186744
PPP4R1	3346.82	0.372417	0.111345	3.3447	0.000823707	0.0186744
PVRL3	9.27556	-0.807187	0.241328	-3.34477	0.00082351	0.0186744
LOC101928069	13.9335	-0.547594	0.163757	-3.34394	0.00082599	0.0186966
C11orf80	219.786	-0.351416	0.10516	-3.34172	0.000832602	0.0187717
FBN2	96.8913	0.630007	0.188534	3.34161	0.000832947	0.0187717
IDNK	132.998	-0.253038	0.0757075	-3.34231	0.000830831	0.0187717
GNRHR2	24.329	-0.45552	0.136358	-3.34061	0.000835933	0.0187842
TNFRSF25	1801.73	-0.278948	0.0835003	-3.34068	0.000835742	0.0187842
RSG1	82.9101	-0.28839	0.0863729	-3.33889	0.000841124	0.018846
TTLL4	1124.18	0.342226	0.102487	3.33922	0.000840129	0.018846
CFAP44	145.322	-0.468938	0.140479	-3.33813	0.00084344	0.0188706
ATP1B3	1201.54	0.215613	0.0646488	3.33514	0.000852562	0.0189399
HCCS	453.682	0.134703	0.040394	3.33472	0.00085385	0.0189399
LETMD1	1183.77	-0.12734	0.0381815	-3.33513	0.0008526	0.0189399
MCEMP1	967.135	0.717917	0.21525	3.33528	0.000852147	0.0189399
YAE1D1	32.8585	-0.549571	0.164713	-3.33653	0.000848306	0.0189399
ZNF337	976.33	-0.211641	0.0634662	-3.33471	0.000853887	0.0189399
AP1B1	3989.68	0.29444	0.0883436	3.33289	0.000859486	0.01897
RETN	168.635	0.554878	0.166506	3.33248	0.00086075	0.01897
RPL32	20624	-0.307656	0.0923259	-3.33228	0.00086138	0.01897
SRC	1106.23	0.414446	0.12435	3.3329	0.000859465	0.01897
TCL6	38.2984	-0.909117	0.272718	-3.33354	0.000857481	0.01897
FAM86EP	29.7067	-0.548995	0.164826	-3.33076	0.000866098	0.0189727
FLT3	85.2916	0.458322	0.137561	3.33178	0.000862924	0.0189727
IFI30	27235.3	0.398256	0.119573	3.33066	0.000866412	0.0189727
MSANTD2	201.946	-0.290408	0.0871733	-3.33138	0.00086416	0.0189727
KCNG1	167.035	-0.665713	0.199899	-3.33024	0.000867707	0.0189742
IQGAP2	1662.26	0.306145	0.0919614	3.32906	0.000871406	0.0190282
RPS20	10101.9	-0.38623	0.116034	-3.3286	0.000872832	0.0190324
FAM227B	15.0764	-0.63045	0.189454	-3.32771	0.000875625	0.0190664
COPA	5086.05	0.275953	0.0829534	3.3266	0.000879127	0.0190889
LOC100289230	159.28	-0.272187	0.081818	-3.32673	0.000878699	0.0190889
LINC00649	190.877	-0.430997	0.129669	-3.32382	0.00088793	0.019179
LOC284798	3.05037	-1.29034	0.388207	-3.32384	0.00088788	0.019179
MRPL42	214.032	-0.408102	0.122813	-3.32295	0.000890721	0.019179
RRP15	161.125	-0.303109	0.0911718	-3.32459	0.000885483	0.019179
TIMP2	6332.18	0.408154	0.122803	3.32366	0.000888429	0.019179
ZNF470	58.4177	-0.435339	0.131005	-3.32306	0.000890346	0.019179
CYP1B1	680.623	0.598113	0.180039	3.32212	0.000893359	0.0192091
LACTB	656.673	0.298889	0.0899985	3.32104	0.000896828	0.0192363
MAN2B1	8755.34	0.273956	0.082503	3.32056	0.00089836	0.0192363
PHF24	49.735	0.72252	0.217572	3.32083	0.000897513	0.0192363
MFSD1	2192.26	0.191301	0.0576314	3.31938	0.000902171	0.019238
RAD1	262.018	-0.301687	0.0908676	-3.32007	0.000899961	0.019238
XRN2	3837.23	0.233364	0.0702963	3.31972	0.000901082	0.019238
LRRC37B	301.862	-0.173565	0.0523092	-3.31806	0.000906457	0.0192762
NFKBIA	3367.93	0.239793	0.0722621	3.31837	0.000905434	0.0192762
CPPED1	15626.1	0.358714	0.10814	3.31713	0.000909489	0.0193126
GPER1	37.3893	0.825778	0.248971	3.31676	0.000910665	0.0193126
C1QTNF6	285.204	-0.325783	0.0982658	-3.31533	0.000915359	0.0193855
OCEL1	597.363	0.268801	0.0810941	3.31468	0.000917482	0.0194039
EXOSC8	253.234	-0.26201	0.0790868	-3.31295	0.00092319	0.019498
ACYP1	61.8568	-0.366779	0.110729	-3.31241	0.000924964	0.0195088
ATXN7L3B	2715.9	-0.11693	0.0353117	-3.31136	0.00092844	0.0195153
GPR171	246.269	-0.485581	0.146629	-3.31163	0.000927544	0.0195153
LZTS3	73.4511	-0.358725	0.10836	-3.31048	0.000931364	0.0195153
PIK3CB	907.657	0.224722	0.0678833	3.31041	0.000931584	0.0195153
ZCCHC4	110.289	-0.276792	0.0836037	-3.31076	0.000930427	0.0195153
DTWD1	110.383	-0.307308	0.0929297	-3.30688	0.000943398	0.0195742
FGF14-AS2	4.82844	-0.831492	0.251355	-3.30804	0.000939511	0.0195742
LOC100996583	35.7822	-0.349976	0.105837	-3.30673	0.000943917	0.0195742
MTMR3	6396.66	0.34381	0.10399	3.30617	0.000945792	0.0195742
ORAOV1	454.639	-0.140632	0.0425046	-3.30863	0.000937523	0.0195742
RAD51B	54.9252	-0.383842	0.116095	-3.30628	0.000945446	0.0195742
RPL35A	3634.64	-0.452865	0.136938	-3.30708	0.000942749	0.0195742
TM9SF2	5099.4	0.223867	0.067655	3.30895	0.000936458	0.0195742
ZRANB2	1058.45	-0.485796	0.146884	-3.30733	0.00094189	0.0195742
DCUN1D5	145.975	-0.413175	0.124999	-3.30544	0.000948287	0.0195996
ACTG1P17	22.0377	-0.480095	0.145325	-3.30359	0.000954538	0.0197025
FBXO5	84.323	-0.408586	0.123769	-3.30121	0.000962697	0.0197399
MRPL13	68.0225	-0.697913	0.211352	-3.30214	0.000959507	0.0197399
MTX2	90.6764	-0.426645	0.129185	-3.30258	0.000958012	0.0197399
RNF10	12877.6	0.417334	0.126404	3.30158	0.000961435	0.0197399
SCNN1A	34.2782	0.446419	0.135229	3.3012	0.000962735	0.0197399
RPL27A	14514.4	-0.353577	0.107138	-3.3002	0.000966168	0.0197841
CTSZ	10735.5	0.300261	0.0910126	3.29911	0.000969919	0.0198346
ZNF540	119.028	-0.474732	0.144002	-3.29671	0.000978237	0.0199783
CHP1	2993.21	0.253595	0.0769453	3.29578	0.000981484	0.0200181
HK3	8278.39	0.425886	0.129268	3.2946	0.000985607	0.0200493
PEX3	138.745	-0.308211	0.0935428	-3.29487	0.000984671	0.0200493
ARHGAP29	5.32424	0.876331	0.266147	3.29266	0.000992454	0.0201431
SPAG16	32.5613	-0.569207	0.172877	-3.29255	0.000992824	0.0201431
GLS2	90.9442	-0.399075	0.121315	-3.28958	0.00100336	0.0203199
RPL4	32626.7	-0.314188	0.0955166	-3.28936	0.00100416	0.0203199
ACBD4	468.807	-0.206864	0.0629387	-3.28675	0.00101351	0.0204648
CHST15	8356.65	0.427056	0.129955	3.28619	0.00101553	0.0204648
GIMAP7	2468.2	-0.351529	0.106982	-3.28589	0.00101662	0.0204648
LINC01599	49.9809	-0.345561	0.105144	-3.28656	0.00101418	0.0204648
YEATS4	118.014	-0.457394	0.139232	-3.28511	0.00101942	0.0204945
IFT80	161.454	-0.648691	0.197546	-3.28375	0.00102436	0.0205164
LOC101928767	31.1414	-0.563762	0.171684	-3.28371	0.00102449	0.0205164
LOC102724094	5.58512	-1.01545	0.30919	-3.28423	0.0010226	0.0205164
CD300LF	3332.22	0.330634	0.100722	3.28263	0.00102844	0.0205543
ZNF546	74.9529	-0.453555	0.138175	-3.28246	0.00102904	0.0205543
LINC00938	195.098	-0.348064	0.106072	-3.28139	0.00103298	0.0205797
RALGAPA2	1920.44	0.339747	0.103527	3.28174	0.00103169	0.0205797
SLC39A11	427.743	0.193342	0.0589508	3.27972	0.00103909	0.0206482
ZNF92	108.992	-0.690382	0.21048	-3.28003	0.00103795	0.0206482
DNAJB4	34.6539	-0.729484	0.222692	-3.27575	0.00105381	0.0208527
NFYC-AS1	65.8919	-0.40985	0.125126	-3.27549	0.00105477	0.0208527
NR1I2	3.87834	-0.868886	0.265245	-3.27579	0.00105368	0.0208527
RTN4	3894.82	0.221085	0.0674825	3.27618	0.0010522	0.0208527
SMIM11	98.7854	-0.370079	0.113094	-3.27232	0.00106668	0.0210611
SNAPC5	149.419	-0.235482	0.072004	-3.27041	0.00107393	0.0211772
PKM	22272.2	0.321565	0.0984381	3.26667	0.0010882	0.0214065
SDR42E1	43.0079	-0.533809	0.16343	-3.26628	0.00108971	0.0214065
STRBP	369.826	-0.351376	0.107571	-3.26646	0.001089	0.0214065
ASGR1	432.305	0.340209	0.10418	3.26558	0.0010924	0.0214322
RDH11	964.848	0.125938	0.0385791	3.2644	0.00109696	0.0214943
RPL22	6425.1	-0.283084	0.0867299	-3.26397	0.00109862	0.0214995
CNN3	40.1988	-0.524834	0.160851	-3.26286	0.00110294	0.0215568
SCOC	92.5728	-0.944345	0.289467	-3.26235	0.00110491	0.0215681
SLC35E1	1313.82	0.164016	0.0502899	3.26142	0.00110857	0.0216123
ATF7	869.111	0.175821	0.0539193	3.26082	0.0011109	0.0216304
NUP210L	3.44158	-1.31651	0.404174	-3.25729	0.00112483	0.0217936
SUFU	872.333	0.217643	0.0668176	3.25726	0.00112492	0.0217936
TRIAP1	139.446	-0.46561	0.142906	-3.25816	0.00112136	0.0217936
ZNF790-AS1	16.3949	-0.535904	0.164503	-3.25772	0.00112312	0.0217936
SRPK2	2213.59	0.212326	0.0652076	3.25616	0.00112932	0.0218514
LIMK1	2022.26	0.290793	0.0893273	3.25537	0.00113245	0.0218846
PRKACB	1288.34	-0.58401	0.179422	-3.25495	0.00113411	0.0218894
RXRA	13351.2	0.342396	0.105226	3.2539	0.00113834	0.0219435
SFT2D3	274.707	-0.231009	0.0710136	-3.25303	0.00114181	0.0219831
POT1	262.757	-0.36743	0.112998	-3.25164	0.00114741	0.0220633
LOC93622	457.008	-0.237127	0.0729361	-3.25116	0.00114936	0.0220735
FNBP1	6545.67	0.20442	0.0629111	3.24935	0.0011567	0.0221319
TSC22D1-AS1	20.2419	-0.508895	0.156603	-3.24959	0.00115571	0.0221319
TSHZ3	436.824	0.425201	0.130848	3.24959	0.00115573	0.0221319
CATSPER2	53.1068	-0.406096	0.125018	-3.2483	0.00116096	0.0221585
LOC101927204	82.8218	-0.348942	0.107422	-3.24833	0.00116085	0.0221585
RAB40B	49.1266	-0.407239	0.125399	-3.24755	0.00116405	0.0221902
BCL7A	287.416	-0.453301	0.139662	-3.24569	0.00117167	0.0223079
WARS	8653.92	0.486894	0.150064	3.24457	0.00117627	0.0223405
ZNF420	122.158	-0.36821	0.113475	-3.24485	0.00117512	0.0223405
LRRC59	1705.02	0.241355	0.0743992	3.24405	0.00117843	0.022354
ERMAP	467.952	0.226097	0.0697121	3.24329	0.00118158	0.0223863
CHST11	4718.24	0.28271	0.0872309	3.24094	0.00119134	0.0224527
FAM184B	186.634	-0.208999	0.0644775	-3.24143	0.00118933	0.0224527
PARP4	3712.94	0.271287	0.083709	3.24084	0.0011918	0.0224527
THUMPD3-AS1	196.156	-0.309411	0.0954625	-3.24117	0.00119039	0.0224527
TIMM8B	81.9092	-0.64766	0.199851	-3.2407	0.00119235	0.0224527
TREML2	4698.21	0.441211	0.136209	3.23921	0.00119861	0.0225431
APLP2	13796.1	0.356188	0.109996	3.23818	0.00120295	0.0225489
RPAP2	111.278	-0.346336	0.106967	-3.23779	0.00120461	0.0225489
SLC7A7	5135.09	0.303197	0.0936316	3.23819	0.00120289	0.0225489
TXNDC9	177.814	-0.553905	0.171077	-3.23775	0.00120475	0.0225489
MED7	94.3549	-0.434245	0.13432	-3.2329	0.0012254	0.0228801
TOR4A	1970.97	0.27912	0.0863367	3.23292	0.00122532	0.0228801
SYT17	62.9831	-0.540556	0.167253	-3.23197	0.00122938	0.0229267
FGD2	2772.29	0.238548	0.0738232	3.23134	0.00123209	0.0229496
SLA	9823.62	0.362885	0.112339	3.23027	0.00123672	0.0229804
USP51	18.95	-0.52935	0.163863	-3.23043	0.00123602	0.0229804
FANCF	406.481	-0.239431	0.0741527	-3.2289	0.00124269	0.0230359
PI3	4376.19	0.680821	0.210838	3.22913	0.00124169	0.0230359
CDHR3	38.4585	-0.539565	0.167182	-3.22741	0.00124918	0.0230873
ICOS	259.128	-0.493564	0.152953	-3.22689	0.00125143	0.0230873
RUFY1	2519.29	0.198121	0.0613857	3.22749	0.00124883	0.0230873
TNS3	635.459	0.355049	0.110022	3.22707	0.00125066	0.0230873
MPEG1	18129.4	0.308674	0.0956965	3.22555	0.00125729	0.0230973
TIPARP	669.643	0.222262	0.0689062	3.22558	0.00125719	0.0230973
TLR2	6475.92	0.342448	0.106162	3.22571	0.0012566	0.0230973
TMEM128	209.072	-0.355301	0.110157	-3.2254	0.00125795	0.0230973
KDM5D	2446.7	-0.186691	0.0578925	-3.22479	0.00126065	0.0231194
MLLT3	296.873	-0.305867	0.0948697	-3.22408	0.00126379	0.023122
ZNF19	38.9611	-0.400295	0.124149	-3.22431	0.00126277	0.023122
EBAG9	240.693	-0.312015	0.0968208	-3.2226	0.00127033	0.0232144
GIMAP2	1200.99	-0.478847	0.148639	-3.22155	0.001275	0.0232652
HMGN3	425.175	-0.209196	0.0649416	-3.2213	0.00127613	0.0232652
ETAA1	101.922	-0.575164	0.178625	-3.21995	0.00128215	0.0233474
EIF2D	1130.41	-0.171631	0.0533264	-3.2185	0.00128865	0.0234383
DOCK4	190.384	0.648102	0.201482	3.21668	0.00129684	0.0234415
ETS2	1628.25	0.368342	0.114473	3.21771	0.00129219	0.0234415
MAML3	668.26	0.437464	0.135953	3.21775	0.00129201	0.0234415
MRPL22	86.0988	-0.417996	0.129918	-3.21737	0.0012937	0.0234415
POLR1E	389.701	-0.203233	0.0631749	-3.21699	0.00129544	0.0234415
RPL15	12675.4	-0.31002	0.0963951	-3.21614	0.00129929	0.0234415
SOX4	143.077	0.288251	0.0896274	3.2161	0.00129944	0.0234415
SPARC	3616.61	0.517563	0.160967	3.21534	0.00130291	0.0234748
TBC1D4	856.879	-0.473409	0.147249	-3.21503	0.00130432	0.0234748
ARL6	13.4636	-0.731447	0.2276	-3.21375	0.00131016	0.0234977
FAM219B	1455.41	-0.115103	0.0358114	-3.21415	0.00130831	0.0234977
USMG5	234.615	-0.355685	0.110674	-3.2138	0.00130989	0.0234977
CLIC5	81.4056	-0.414891	0.129203	-3.21114	0.00132208	0.0236491
HOMER3	650.567	0.39108	0.121798	3.2109	0.00132319	0.0236491
RPA3	188.617	-0.29561	0.0920563	-3.21119	0.00132186	0.0236491
KDM3B	3881.71	0.24652	0.0767899	3.21031	0.0013259	0.0236702
NFYB	132.47	-0.668636	0.208341	-3.20933	0.00133044	0.0236965
SERPINI1	35.8925	-0.583576	0.181832	-3.20942	0.00133003	0.0236965
HPS4	801.215	-0.148481	0.0462719	-3.20887	0.00133259	0.0237075
FAM96A	402.896	-0.376203	0.117263	-3.2082	0.00133568	0.0237352
CBWD2	143.027	-0.383943	0.119723	-3.20692	0.00134164	0.0237807
CTIF	349.89	0.26757	0.0834284	3.20718	0.00134043	0.0237807
HSPE1	73.2856	-0.403894	0.125968	-3.20633	0.0013444	0.0237807
NPLOC4	3996	0.182696	0.0569767	3.20651	0.00134355	0.0237807
ABHD2	8852.64	0.405673	0.126575	3.20499	0.00135066	0.0238098
IFT46	180.629	-0.191269	0.0596734	-3.20527	0.00134937	0.0238098
SMIM8	32.4125	-0.610122	0.190361	-3.20507	0.0013503	0.0238098
RPS14P3	65.7375	-0.249359	0.0778255	-3.20407	0.00135498	0.0238316
ZNF823	42.9674	-0.428184	0.13363	-3.20425	0.00135416	0.0238316
CITED2	1520.47	0.171863	0.0536505	3.20339	0.0013582	0.023834
DDX46	1629.29	0.176977	0.0552429	3.20362	0.00135714	0.023834
MAPK1	6223.6	0.241382	0.0753679	3.20271	0.00136142	0.0238634
RHOA	22903	0.227571	0.0710702	3.20205	0.00136452	0.0238907
CD44	13339.6	0.145149	0.0453486	3.20074	0.00137075	0.0239408
LOC145783	49.4063	-0.323679	0.101136	-3.20043	0.00137221	0.0239408
NAGA	2885.52	0.298372	0.0932466	3.19982	0.00137512	0.0239408
SSTR3	314.728	-0.427609	0.133585	-3.20102	0.0013694	0.0239408
SUPT7L	1027.48	-0.148011	0.0462521	-3.20008	0.00137389	0.0239408
PGK1	15578.7	0.201677	0.0630394	3.19923	0.00137797	0.0239633
LOC100130992	30.4797	-0.728604	0.22778	-3.19871	0.00138042	0.0239789
ITM2A	1077.42	-0.504859	0.157861	-3.19813	0.00138323	0.0240009
C14orf28	56.8557	-0.43485	0.136001	-3.19741	0.00138668	0.0240338
SIN3B	2610.23	0.168948	0.0528525	3.1966	0.00139058	0.0240742
CYB5A	179.493	-0.253436	0.0793112	-3.19546	0.00139609	0.0241427
BRPF1	1378.27	0.154862	0.0484771	3.19455	0.0014005	0.0241817
FBXO15	7.30378	-0.72898	0.228209	-3.19435	0.00140147	0.0241817
CCDC25	344.793	-0.242985	0.0760781	-3.19389	0.00140368	0.0241927
NAP1L1	6722.63	-0.216019	0.067646	-3.19338	0.00140618	0.0242089
DANCR	464.921	-0.207261	0.0649389	-3.19164	0.00141468	0.0242808
HIC2	315.487	-0.184284	0.0577393	-3.19166	0.00141456	0.0242808
ZNF789	189.343	-0.249154	0.0780664	-3.19156	0.00141507	0.0242808
CLTC	4897.38	0.254277	0.0797342	3.18906	0.00142735	0.0244644
ADH5	1078.47	-0.245689	0.0770652	-3.18807	0.00143225	0.0244831
RPS14	13821.1	-0.372668	0.116901	-3.18788	0.00143319	0.0244831
SSH2	10104.2	0.350869	0.110046	3.18839	0.00143066	0.0244831
SNRPD2	1059.85	-0.373499	0.117187	-3.1872	0.00143655	0.0245134
SHC1	2469.38	0.194032	0.0608873	3.18674	0.00143885	0.0245254
TMEM220	54.6595	-0.601163	0.188709	-3.18565	0.00144428	0.0245909
BCCIP	465.203	-0.16877	0.0530079	-3.18387	0.00145318	0.024646
BECN1	1634.49	0.13879	0.0436056	3.18285	0.00145835	0.024646
LINC00544	3.64004	-0.919266	0.288853	-3.18247	0.00146027	0.024646
LINC00959	85.5358	-0.371677	0.116767	-3.18307	0.00145721	0.024646
NARS	2247.66	0.113212	0.0355682	3.18296	0.00145776	0.024646
NDUFA4	419.965	-0.665819	0.209202	-3.18265	0.00145932	0.024646
SLC39A1	2220.34	0.241436	0.0758285	3.18398	0.00145266	0.024646
ZNF252P-AS1	17.3828	-0.527722	0.165741	-3.18402	0.00145243	0.024646
ZMIZ1	2944.49	0.346076	0.108776	3.18155	0.0014649	0.0246973
NOG	192.883	-0.510101	0.160367	-3.18083	0.00146852	0.0247092
SH3TC1	1998.76	0.219498	0.0690146	3.18046	0.0014704	0.0247092
ZNF385A	4017.82	0.382066	0.120128	3.1805	0.0014702	0.0247092
GIT2	4812.9	0.21573	0.067844	3.17979	0.00147379	0.0247124
LINC01604	59.8861	-0.41939	0.131887	-3.17993	0.00147312	0.0247124
IRF1	19354.3	0.389675	0.122566	3.17931	0.00147624	0.0247266
ARL1	309.884	-0.262714	0.0826624	-3.17816	0.00148214	0.0247801
LDHA	4933.19	0.135582	0.0426655	3.17778	0.00148408	0.0247801
RWDD1	212.872	-0.415514	0.130757	-3.17775	0.00148424	0.0247801
DNAJB12	2358.5	0.254877	0.0802439	3.17628	0.00149179	0.024799
KLHL32	20.4654	-0.530006	0.166861	-3.17633	0.00149149	0.024799
RBM11	12.2343	-0.809082	0.254704	-3.17655	0.00149036	0.024799
TAOK3	2244.53	0.199942	0.0629368	3.17687	0.00148876	0.024799
FAM129A	12145.9	0.494362	0.155672	3.17567	0.00149492	0.0248244
LOC100240735	16.0449	-0.58767	0.185108	-3.17474	0.0014997	0.024877
EIF4EBP1	544.213	0.263946	0.0831841	3.17303	0.00150857	0.0249124
FAM175A	170.841	-0.45811	0.144441	-3.17161	0.00151596	0.0249124
FAM229B	7.44002	-0.912114	0.287622	-3.17122	0.00151799	0.0249124
IL24	109.137	-0.327367	0.103234	-3.17111	0.00151855	0.0249124
INTS6-AS1	39.4086	-0.357163	0.11263	-3.1711	0.00151862	0.0249124
ITPK1	9469.09	0.391929	0.123613	3.17061	0.0015212	0.0249124
POTEI	3.83467	0.85759	0.270507	3.17031	0.00152278	0.0249124
RPL10	53195	-0.251155	0.0791442	-3.17339	0.0015067	0.0249124
TMLHE	260.22	0.24462	0.0771182	3.17201	0.00151389	0.0249124
VDR	852.063	0.392536	0.123677	3.17388	0.00150417	0.0249124
ZNF135	49.6168	-0.626226	0.197502	-3.17073	0.00152056	0.0249124
ZNF195	225.51	-0.315656	0.0995652	-3.17034	0.0015226	0.0249124
ZNF43	113.461	-0.445182	0.14032	-3.17263	0.00151064	0.0249124
RPL23AP53	68.7242	-0.444815	0.140335	-3.16967	0.00152611	0.0249404
URB1-AS1	22.5292	-0.454008	0.143255	-3.16924	0.00152837	0.024951
RABGGTB	326.993	-0.272873	0.0861597	-3.16706	0.0015399	0.0251127
RUSC2	278.527	0.319437	0.100881	3.16647	0.00154303	0.0251372
STAMBPL1	196.32	-0.344162	0.108736	-3.16512	0.00155019	0.0252273
LATS2	420.451	0.323308	0.102175	3.16426	0.0015548	0.0252492
TMEM161B	146.463	-0.483102	0.152662	-3.16452	0.00155338	0.0252492
ACE	106.657	-0.497459	0.157237	-3.16375	0.00155748	0.0252662
AMMECR1	203.724	-0.276369	0.0873642	-3.16341	0.00155931	0.0252694
ITGAX	21377.4	0.412507	0.130455	3.16206	0.00156655	0.0253601
TCTN1	183.654	-0.266918	0.0844228	-3.16168	0.00156863	0.0253671
VCL	4506.85	0.253597	0.0802363	3.16063	0.00157431	0.0254324
DZIP3	240.97	-0.412508	0.130631	-3.1578	0.00158964	0.0255501
PPAPDC1B	651.513	-0.358579	0.113555	-3.15776	0.00158986	0.0255501
PSME3	3509.04	0.211088	0.0668252	3.15881	0.00158414	0.0255501
SLC12A4	819.986	0.154533	0.0489296	3.15827	0.0015871	0.0255501
ZNF606	86.2519	-0.343668	0.10882	-3.15812	0.0015879	0.0255501
ALAD	1237.11	0.130239	0.0412903	3.15422	0.00160927	0.0255807
ARHGEF2	8477.89	0.248647	0.0788385	3.15388	0.00161118	0.0255807
B4GALT1	4258.66	0.154612	0.0490571	3.15168	0.00162337	0.0255807
C10orf88	115.25	-0.39453	0.12519	-3.15146	0.00162459	0.0255807
CPED1	72.3202	-0.509086	0.161287	-3.15639	0.00159734	0.0255807
FBXO4	87.2241	-0.470626	0.149301	-3.1522	0.00162044	0.0255807
FCRL2	373.41	-0.613857	0.194497	-3.15612	0.0015988	0.0255807
HAUS1	100.227	-0.543093	0.172283	-3.15234	0.0016197	0.0255807
LTV1	375.423	-0.201833	0.0639728	-3.15498	0.00160511	0.0255807
MZT1	92.7584	-0.485141	0.153923	-3.15184	0.00162244	0.0255807
NIPSNAP3A	250.449	-0.397717	0.126203	-3.15141	0.00162485	0.0255807
PARD6B	23.5299	-0.574937	0.182128	-3.15678	0.00159521	0.0255807
PARM1	89.7178	-0.565727	0.179337	-3.15454	0.0016075	0.0255807
PDK4	344.722	-0.588985	0.186876	-3.15174	0.00162298	0.0255807
PPAPDC2	314.147	-0.236856	0.0751338	-3.15246	0.00161903	0.0255807
RAB30	261.81	-0.480455	0.152266	-3.15537	0.00160296	0.0255807
SH3BP2	10052.3	0.221127	0.0701442	3.15246	0.00161901	0.0255807
SUOX	382.184	0.319343	0.101262	3.15365	0.00161244	0.0255807
UST	109.732	-0.384247	0.121879	-3.15269	0.00161771	0.0255807
ZBTB7B	7924.76	0.25845	0.0818906	3.15604	0.00159928	0.0255807
FLVCR2	244.021	0.380766	0.120843	3.1509	0.00162767	0.0255989
RCCD1	102.091	-0.266139	0.08448	-3.15032	0.00163091	0.0256238
COPS2	283.005	-0.66615	0.211501	-3.14964	0.00163473	0.0256502
FAM168B	2630.99	0.138174	0.0438726	3.14943	0.0016359	0.0256502
SNORD49A	7.0237	-0.59089	0.187643	-3.149	0.00163828	0.0256615
RAPGEF5	6.65614	-0.785829	0.249586	-3.14853	0.00164093	0.0256769
LINC01272	3822.74	0.468614	0.148873	3.14773	0.00164541	0.025721
ATP13A4	17.3156	-0.732058	0.232665	-3.14641	0.0016529	0.025812
MIR155HG	10.6626	-1.13071	0.359468	-3.1455	0.00165806	0.0258344
PHC2	11030.9	0.438789	0.139508	3.14527	0.00165935	0.0258344
PREX1	23331.5	0.34855	0.110811	3.14544	0.00165839	0.0258344
CUX1	2864.27	0.293056	0.0931966	3.14449	0.00166375	0.0258508
SEMA4A	4851.27	0.477067	0.151705	3.14471	0.0016625	0.0258508
CARD6	808.596	0.348704	0.110962	3.14256	0.00167477	0.0259382
EAF2	25.4094	-0.75594	0.240567	-3.14233	0.00167608	0.0259382
RALB	4327.65	0.367222	0.116845	3.1428	0.00167337	0.0259382
SPDYA	4.37902	-0.787626	0.25061	-3.14283	0.00167322	0.0259382
HAUS5	461.929	-0.22646	0.0720801	-3.14178	0.00167925	0.0259613
ATP6V1A	2635.7	0.319538	0.101811	3.13853	0.00169798	0.0261059
C12orf76	239.232	-0.193974	0.0618013	-3.13867	0.00169715	0.0261059
CKAP4	2348.79	0.41869	0.133409	3.1384	0.00169874	0.0261059
ELP2	808.964	-0.180428	0.0574863	-3.13863	0.00169742	0.0261059
P4HB	10415.5	0.216735	0.0690575	3.13848	0.00169827	0.0261059
ZNF416	141.184	-0.214054	0.068198	-3.13871	0.00169692	0.0261059
RRAS2	205.604	-0.405322	0.129176	-3.13775	0.0017025	0.0261117
ZNF529	332.744	-0.343327	0.109409	-3.13802	0.00170095	0.0261117
C12orf65	352.927	-0.212973	0.0678933	-3.13688	0.00170757	0.0261608
PLCB3	628.167	0.301793	0.096216	3.13662	0.00170908	0.0261608
FRA10AC1	142.624	-0.350049	0.111619	-3.13611	0.00171207	0.0261806
BNIP3	226.764	-0.194393	0.0620446	-3.13312	0.00172961	0.0263777
H2AFY2	96.7763	-0.310564	0.0991256	-3.13304	0.00173008	0.0263777
MLXIP	4336.85	0.185287	0.0591302	3.13354	0.00172711	0.0263777
CTNNA1	2855.19	0.420347	0.134183	3.13265	0.00173236	0.0263866
CAST	4122.47	0.220651	0.0704488	3.13208	0.00173571	0.0264115
TC2N	1213.2	-0.462475	0.147712	-3.13092	0.00174257	0.0264898
ZBED8	11.8291	-0.658109	0.210256	-3.13004	0.00174782	0.0265435
ZC3H15	552.085	-0.381433	0.121887	-3.12941	0.00175161	0.0265749
MIR6723	37.9474	0.523946	0.167447	3.12903	0.00175385	0.0265829
POLR2H	361.397	-0.211229	0.0675376	-3.12757	0.00176257	0.0266888
MAPKAPK2	5444.51	0.21932	0.0701497	3.12646	0.00176925	0.0267376
SIRPA	11264.6	0.351802	0.112516	3.12668	0.00176793	0.0267376
AREL1	2631.54	0.227902	0.0729022	3.12613	0.00177122	0.0267413
ZNF566	104.339	-0.423391	0.135452	-3.12575	0.00177351	0.0267497
ECE1	7862.83	0.409623	0.131135	3.12368	0.00178606	0.0268135
HDAC9	305.57	-0.476751	0.152642	-3.12333	0.00178815	0.0268135
INAFM2	916.645	0.218668	0.0699898	3.12428	0.00178242	0.0268135
TRMT10B	330.151	-0.204572	0.0654721	-3.12457	0.00178067	0.0268135
TSPAN31	526.561	-0.152004	0.0486644	-3.12351	0.00178708	0.0268135
ZIK1	113.676	-0.354546	0.113511	-3.12344	0.0017875	0.0268135
ANKRD13A	5819.26	0.233833	0.0748962	3.1221	0.00179567	0.0268489
CASP6	188.402	-0.211214	0.0676516	-3.12209	0.00179572	0.0268489
NOTCH2	7002.99	0.33248	0.106477	3.12253	0.00179301	0.0268489
ASF1A	386.417	-0.317747	0.101831	-3.12034	0.00180642	0.0269392
LINC01372	12.435	-0.499678	0.16013	-3.12045	0.00180575	0.0269392
PDIA5	156.833	0.33304	0.106735	3.12025	0.00180699	0.0269392
SLC43A3	1175.5	0.266431	0.0854087	3.11949	0.00181164	0.0269826
UPF3B	177.951	-0.210545	0.0675051	-3.11895	0.00181497	0.0270062
SNHG6	481.32	-0.285621	0.0916207	-3.11743	0.00182433	0.0271194
ETV6	2442.8	0.267812	0.0859244	3.11684	0.00182803	0.0271482
CLMN	1128	0.321805	0.103321	3.11462	0.00184183	0.027327
PLD6	145.238	-0.361524	0.116095	-3.11404	0.00184546	0.0273545
ZBTB7A	2067.29	0.20121	0.064627	3.1134	0.00184946	0.0273875
C12orf57	1142.66	-0.405539	0.130326	-3.11172	0.00186001	0.0273964
FAHD2A	253.693	-0.203604	0.0654266	-3.11194	0.00185861	0.0273964
N6AMT1	56.1274	-0.43826	0.140796	-3.11272	0.0018537	0.0273964
TCAF2	270.537	-0.213598	0.0686341	-3.11212	0.00185749	0.0273964
ZNF519	18.3391	-0.587066	0.188639	-3.11212	0.00185749	0.0273964
ZNF558	250.237	-0.343288	0.110325	-3.11161	0.00186069	0.0273964
PSAP	97908.4	0.372212	0.119657	3.11066	0.00186667	0.0274584
MCOLN1	1404.97	0.3757	0.120808	3.1099	0.00187149	0.0275031
BRAP	796.285	0.167396	0.0538549	3.10828	0.0018818	0.0275498
NEFM	12.3516	-0.610276	0.196335	-3.10835	0.00188138	0.0275498
TAF9B	179.767	-0.404455	0.130106	-3.10866	0.00187938	0.0275498
ZNF232	149.743	-0.235293	0.075681	-3.10901	0.00187714	0.0275498
ADGRE1	1908.12	0.502008	0.161538	3.10767	0.0018857	0.0275541
PPP3R1	2644.18	0.178575	0.0574679	3.1074	0.00188744	0.0275541
TMEM53	65.8644	0.326506	0.105055	3.10795	0.00188388	0.0275541
ZNF404	24.2042	-0.688331	0.221567	-3.10665	0.00189221	0.0275977
ZNF14	251.126	-0.414905	0.133585	-3.10592	0.00189691	0.0276402
CEP70	25.3179	-0.619034	0.199349	-3.10528	0.00190099	0.0276736
MARCKS	3278.46	0.387836	0.12493	3.10443	0.00190644	0.0277233
SLC46A2	499.776	0.368169	0.118604	3.10419	0.00190799	0.0277233
ZNF439	177.491	-0.437544	0.140971	-3.10379	0.00191059	0.0277349
HIPK1	3058.85	0.256223	0.0826158	3.10138	0.00192623	0.0279358
CES1	809.667	0.621324	0.200381	3.10072	0.00193051	0.0279667
DCAF16	602.683	-0.242595	0.078251	-3.10022	0.00193379	0.0279667
THAP9-AS1	353.25	-0.311192	0.100371	-3.10041	0.00193256	0.0279667
NRAV	29.839	-0.458757	0.148	-3.09972	0.00193707	0.0279879
ADAM22	50.7801	-0.501642	0.161867	-3.0991	0.0019411	0.0280199
PHC1	405.93	-0.199043	0.0642426	-3.0983	0.00194631	0.028069
C3orf52	8.89415	-0.808009	0.260901	-3.09699	0.00195495	0.0281007
MON1B	1666.92	0.241179	0.0778784	3.09687	0.00195578	0.0281007
PNPLA6	5042.88	0.259776	0.0838684	3.09742	0.00195213	0.0281007
SLC38A7	397.487	0.220303	0.0711338	3.09702	0.00195475	0.0281007
CPNE2	1251.42	0.298237	0.0963703	3.09469	0.00197016	0.0282209
LOC101927156	13.6379	-0.654881	0.211578	-3.09523	0.0019666	0.0282209
PSIP1	1887.96	-0.233397	0.0754211	-3.09458	0.00197092	0.0282209
TMEM14A	70.9746	-0.426109	0.137699	-3.0945	0.00197145	0.0282209
ZNF544	350.662	-0.242331	0.078323	-3.094	0.00197477	0.0282424
BHLHE40	2412.7	0.251594	0.0813261	3.09364	0.00197714	0.0282473
ITGB2	54489.4	0.372729	0.120492	3.0934	0.00197877	0.0282473
ZNF557	211.099	-0.219159	0.0708844	-3.09177	0.00198964	0.0283762
C5orf28	82.8896	-0.657251	0.212641	-3.0909	0.00199549	0.0284073
TIMM23B	48.5765	-0.407349	0.131778	-3.09118	0.00199366	0.0284073
USP13	101.106	-0.351739	0.113812	-3.09052	0.00199808	0.028418
ALAS1	1402.17	0.258604	0.0836946	3.08985	0.00200255	0.0284553
PRIMPOL	80.468	-0.417476	0.135166	-3.0886	0.00201099	0.028549
C12orf42	32.7611	-0.504966	0.163705	-3.0846	0.00203825	0.0286793
CAPN8	4.95723	0.78515	0.254517	3.08487	0.00203644	0.0286793
OXSM	94.5171	-0.340821	0.110445	-3.08589	0.00202946	0.0286793
PARTICL	30.053	-0.452605	0.146706	-3.08512	0.00203471	0.0286793
PFKFB4	3482.17	0.403692	0.130846	3.08525	0.0020338	0.0286793
PLD1	178.084	0.372859	0.120861	3.08501	0.00203542	0.0286793
PSMC6	397.898	-0.563406	0.182655	-3.08453	0.00203871	0.0286793
RTCA	473.879	-0.149267	0.0483538	-3.08696	0.00202212	0.0286793
ZNF528	133.713	-0.423804	0.137388	-3.08472	0.00203744	0.0286793
ZNF717	26.591	-0.543978	0.176257	-3.08627	0.00202685	0.0286793
FASTKD5	498.295	0.160735	0.0521195	3.08397	0.00204258	0.0287076
ZNF101	1193.49	-0.196352	0.0636749	-3.08367	0.00204465	0.0287105
C10orf54	49910.4	0.388317	0.126129	3.07873	0.00207882	0.0289243
FLI1	5300	0.188062	0.0610943	3.07823	0.00208233	0.0289243
GAS2L1	694.225	0.369062	0.119882	3.07854	0.00208019	0.0289243
PIGH	265.113	-0.200896	0.065262	-3.07829	0.0020819	0.0289243
PPM1H	92.4493	0.377013	0.122425	3.07955	0.00207315	0.0289243
RFX2	1090.38	0.442437	0.143634	3.0803	0.00206792	0.0289243
RGS5	10.3052	-0.661168	0.21476	-3.07863	0.00207954	0.0289243
RPH3A	436.632	0.741914	0.240935	3.07931	0.00207482	0.0289243
SNRPG	120.893	-0.615131	0.199682	-3.08055	0.00206617	0.0289243
TLR8	3738.72	0.426844	0.138541	3.081	0.00206304	0.0289243
TTC28-AS1	136.505	-0.277156	0.0899922	-3.07978	0.00207154	0.0289243
ZNF319	1214.29	0.265599	0.0862366	3.07988	0.00207082	0.0289243
DGKE	258.305	-0.347951	0.113139	-3.07543	0.00210196	0.0291575
PCYT1A	988.822	0.217127	0.0706034	3.0753	0.00210288	0.0291575
MIR4537	278.764	-0.528484	0.17201	-3.07241	0.00212341	0.0293893
PFN2	64.0942	-0.610954	0.198846	-3.07249	0.0021228	0.0293893
DNAJC13	972.901	0.286505	0.0932631	3.07201	0.00212625	0.0294023
SUB1	746.88	-0.621522	0.202343	-3.07162	0.00212903	0.0294145
CD63	5853.21	0.258271	0.0841014	3.07095	0.00213381	0.0294542
PIGP	114.101	-0.277917	0.0905211	-3.07019	0.0021392	0.029476
TUBE1	115.067	-0.498547	0.162376	-3.07033	0.00213821	0.029476
PSTPIP2	1040.79	0.371832	0.121121	3.06992	0.00214114	0.0294765
RPL10A	13354.3	-0.253448	0.0825699	-3.06949	0.00214425	0.029493
GNAS	33013.8	0.2671	0.0870345	3.06889	0.00214853	0.0295256
CPD	2867.93	0.396544	0.129337	3.06598	0.00216956	0.0296912
IRF5	2119.72	0.224855	0.0733456	3.06569	0.00217171	0.0296912
LOC100132356	61.4712	-0.348701	0.113745	-3.06563	0.00217211	0.0296912
LOC100506548	461.171	-0.222684	0.0726244	-3.06624	0.00216768	0.0296912
MSN	49058.6	0.31885	0.103987	3.06624	0.00216773	0.0296912
UQCRC1	3463.11	0.262199	0.0855029	3.06655	0.00216543	0.0296912
RNASE4	116.983	0.39216	0.127949	3.06498	0.00217685	0.0297297
FAM58A	422.437	-0.201592	0.0657883	-3.06425	0.00218213	0.029752
FES	5359.47	0.35869	0.117057	3.06423	0.00218233	0.029752
ZNF85	25.3896	-0.641411	0.209345	-3.06389	0.00218479	0.0297593
LRRC75A	283.3	0.304911	0.0995389	3.06323	0.0021896	0.0297987
ATG5	310.404	-0.357594	0.116761	-3.06262	0.00219412	0.0298023
TRPV6	10.691	-0.708195	0.231227	-3.06278	0.00219293	0.0298023
TSEN2	90.9963	-0.284535	0.0929121	-3.06241	0.00219566	0.0298023
ADRA2A	11.4075	0.791083	0.258666	3.05832	0.00222582	0.0301852
WNK1	4933.82	0.271925	0.0889268	3.05786	0.00222927	0.0302055
TRPC1	17.8346	-0.968008	0.316658	-3.05695	0.00223602	0.0302705
WDR73	648.669	-0.126112	0.0412646	-3.05618	0.00224173	0.0303213
CD48	5013.8	-0.347228	0.113629	-3.0558	0.00224464	0.0303232
PINK1	1472.82	0.363199	0.118863	3.0556	0.0022461	0.0303232
RPS4X	30580.9	-0.209737	0.0686452	-3.05538	0.00224776	0.0303232
CBL	4386.15	0.290386	0.0950683	3.0545	0.00225434	0.030359
LOC728743	1042.46	-0.266439	0.0872259	-3.05458	0.00225375	0.030359
COA5	466.515	-0.195631	0.0640766	-3.05308	0.00226503	0.0304072
GCSH	14.1427	-0.563046	0.184428	-3.05293	0.00226619	0.0304072
LOC101929574	29.8565	-0.532087	0.174301	-3.05269	0.002268	0.0304072
MRPL3	390.302	-0.377545	0.123662	-3.05304	0.00226536	0.0304072
NAGS	73.0115	0.240572	0.078787	3.05344	0.0022623	0.0304072
TTC14	839.211	-0.379373	0.124284	-3.05246	0.00226972	0.0304072
C2CD2	212.53	-0.229928	0.0753584	-3.05113	0.0022798	0.0304604
KIF1B	1053.39	0.386769	0.126765	3.05107	0.00228026	0.0304604
ZFAND3	3286.75	0.256701	0.0841394	3.0509	0.00228157	0.0304604
ZNF461	66.4646	-0.404625	0.132592	-3.05166	0.00227578	0.0304604
EIF4EBP2	7050.38	0.151542	0.04969	3.04975	0.00229028	0.0305222
LINC00824	6.29981	-0.945585	0.310077	-3.04951	0.00229213	0.0305222
NACC2	2412.28	0.251715	0.0825295	3.05	0.00228839	0.0305222
LPAR6	412.67	-0.677509	0.222223	-3.04878	0.00229774	0.0305706
CBX3P2	26.7751	-0.650772	0.213587	-3.04688	0.00231233	0.0306276
GPHN	116.575	-0.274165	0.0900056	-3.04608	0.00231842	0.0306276
LSM7	389.001	-0.274667	0.0901329	-3.04735	0.00230869	0.0306276
LYN	16733.3	0.358808	0.117797	3.04599	0.00231912	0.0306276
MGLL	477.147	0.345698	0.113493	3.04598	0.0023192	0.0306276
RPL24	4360.88	-0.373519	0.122572	-3.04735	0.00230867	0.0306276
SH3BP5-AS1	623.353	-0.200914	0.0659415	-3.04685	0.00231253	0.0306276
TCEB3	933.709	0.14988	0.0491783	3.04769	0.00230607	0.0306276
ZNF530	90.0996	-0.274667	0.090176	-3.0459	0.00231986	0.0306276
MPP1	5687.34	0.374926	0.123115	3.04534	0.00232418	0.030647
NDUFAF6	56.5007	-0.379299	0.124557	-3.0452	0.00232529	0.030647
ST8SIA1	65.9356	-0.474196	0.155768	-3.04426	0.00233257	0.0306921
ZMYM6NB	725.163	-0.170988	0.0561676	-3.04424	0.00233268	0.0306921
ZZEF1	3713.03	0.169057	0.055553	3.04317	0.00234099	0.0307752
ALDH4A1	207.115	0.204038	0.0670701	3.04217	0.00234883	0.0307961
C1orf52	297.595	-0.259937	0.0854478	-3.04205	0.0023497	0.0307961
HAX1	1320.02	-0.169752	0.0558083	-3.04169	0.00235253	0.0307961
IGF2BP2	493.737	0.507292	0.166754	3.04217	0.00234882	0.0307961
LIN9	29.4962	-0.567233	0.186477	-3.04184	0.00235137	0.0307961
CELF6	128.649	-0.24989	0.0821691	-3.04116	0.00235665	0.0308239
CLUAP1	283.435	-0.238114	0.0783067	-3.04078	0.00235964	0.0308369
C17orf75	183.692	-0.250195	0.0823539	-3.03805	0.00238115	0.0310149
COMMD8	121.212	-0.753913	0.248261	-3.03677	0.00239127	0.0310149
EHBP1L1	13069	0.310336	0.102173	3.03737	0.00238656	0.0310149
EVI2A	986.209	-0.761525	0.250665	-3.03802	0.00238141	0.0310149
IPW	74.4499	-0.457199	0.150527	-3.03733	0.00238683	0.0310149
LINC-PINT	323.432	-0.270484	0.0890565	-3.03721	0.00238776	0.0310149
POR	2825.5	0.362581	0.119411	3.03641	0.00239417	0.0310149
TMEM9B-AS1	25.0993	-0.514564	0.169446	-3.03674	0.00239155	0.0310149
ZMAT1	211.304	-0.646112	0.212793	-3.03633	0.00239473	0.0310149
ZNF706	990.348	-0.110449	0.0363768	-3.03626	0.00239533	0.0310149
ZNF837	64.0056	-0.295041	0.0971592	-3.03668	0.002392	0.0310149
ATP6V0C	9329.96	0.392466	0.129311	3.03506	0.00240486	0.0310602
SHROOM4	6.15562	0.694969	0.228962	3.0353	0.00240293	0.0310602
ZKSCAN3	126.529	-0.272839	0.0898831	-3.03549	0.00240143	0.0310602
AGK	673.77	-0.1739	0.0573325	-3.03319	0.00241983	0.0310854
C10orf105	1123.91	0.357082	0.117682	3.03431	0.00241089	0.0310854
ELF4	5289.19	0.235792	0.0777334	3.03334	0.00241865	0.0310854
NUCB2	282.721	-0.365988	0.120664	-3.03312	0.00242035	0.0310854
PLAGL2	1963.58	0.240832	0.0794186	3.03244	0.00242584	0.0310854
SEC11C	279.437	-0.390105	0.12865	-3.03231	0.00242692	0.0310854
SLC25A3	6600.92	0.144415	0.0476237	3.03243	0.00242597	0.0310854
STX6	1182.93	0.147378	0.0485848	3.03342	0.002418	0.0310854
TRMT13	150.813	-0.571243	0.188271	-3.03416	0.00241206	0.0310854
WDR86-AS1	68.2422	-0.628185	0.207156	-3.03242	0.00242604	0.0310854
BRD3	826.438	0.19905	0.0656514	3.03192	0.00243002	0.0310994
ARHGEF40	3581.71	0.388072	0.128019	3.03136	0.00243454	0.0311057
TMEM134	507.609	-0.190602	0.0628734	-3.03152	0.00243322	0.0311057
ABCD2	129.905	-0.591544	0.1953	-3.0289	0.00245446	0.0313344
C3orf18	314.366	-0.236647	0.0781472	-3.02823	0.00245993	0.0313784
LOC100506985	252.715	-0.299167	0.0988178	-3.02746	0.00246618	0.0314062
NUMB	6982.93	0.336177	0.111036	3.02764	0.00246472	0.0314062
GTF2IRD2	89.9461	-0.249505	0.0824474	-3.02623	0.00247621	0.0314874
MLX	1872.67	0.132564	0.0438058	3.02618	0.00247663	0.0314874
PLK3	959.029	0.198233	0.0655251	3.02531	0.00248382	0.0315529
SLCO3A1	3042.01	0.327738	0.108381	3.02394	0.00249506	0.0316697
TEFM	63.2184	-0.451482	0.149318	-3.02363	0.00249765	0.0316765
FKTN	195.166	-0.352428	0.116569	-3.02333	0.0025001	0.0316816
KANSL3	1912.9	0.104374	0.034529	3.0228	0.00250449	0.0316996
NAP1L5	19.9076	-0.543966	0.179963	-3.02266	0.00250562	0.0316996
GNB1	12622.1	0.210205	0.0695534	3.0222	0.00250942	0.0317132
IQCC	64.5038	-0.262764	0.0869616	-3.02161	0.00251437	0.0317132
SNHG1	832.357	-0.227674	0.0753471	-3.02167	0.00251389	0.0317132
ZBTB10	108.913	-0.439481	0.145449	-3.02154	0.00251491	0.0317132
ARHGAP19	814.388	0.185195	0.0613007	3.02109	0.00251866	0.0317217
C1orf74	610.348	-0.200168	0.0662648	-3.02073	0.00252166	0.0317217
TRIM5	803.243	0.192683	0.063787	3.02072	0.00252173	0.0317217
PPAP2A	63.2987	-0.24341	0.0805983	-3.02004	0.00252738	0.0317669
KLHDC1	34.4402	-0.625376	0.207125	-3.01931	0.00253347	0.0318176
DFNB31	160.688	-0.409005	0.135506	-3.01835	0.00254155	0.0318931
ZNF662	40.391	-0.588225	0.194903	-3.01804	0.00254412	0.0318995
TBC1D32	33.8272	-0.545786	0.1809	-3.01706	0.00255238	0.0319542
TRIM59	115.829	-0.482592	0.159956	-3.01703	0.00255262	0.0319542
TMEM218	324.964	-0.160472	0.0531941	-3.01672	0.00255525	0.0319613
DCAF7	3352.23	0.167655	0.0555842	3.01623	0.0025594	0.0319874
KDF1	47.7886	-0.364877	0.121011	-3.01524	0.00256777	0.0320402
POTEF	9.82587	0.821348	0.272387	3.01537	0.00256662	0.0320402
PFKFB3	2563.58	0.617824	0.204929	3.01482	0.00257128	0.032058
RSPH3	102.029	0.296607	0.0984017	3.01425	0.00257615	0.0320929
SNX4	183.905	-0.534251	0.17726	-3.01394	0.00257882	0.0321002
KATNB1	1228.37	0.218826	0.0726467	3.01219	0.0025937	0.0322595
CLDND1	813.131	-0.335147	0.111323	-3.01059	0.0026074	0.0323573
CMIP	3345.88	0.318658	0.105846	3.01059	0.00260744	0.0323573
FADS3	305.823	-0.288452	0.095814	-3.01054	0.00260784	0.0323573
RPS4Y1	5407.16	-0.233094	0.0774672	-3.00893	0.00262166	0.0325027
CACNB2	30.569	-0.47652	0.158403	-3.00828	0.00262735	0.0325471
C1QC	16.7056	1.06893	0.355361	3.00801	0.00262967	0.0325498
SMOX	841.346	0.471197	0.156701	3.00698	0.00263857	0.0326338
TMEM237	35.5344	-0.492197	0.16376	-3.00559	0.00265062	0.0327306
TRAF5	1162.18	-0.290458	0.0966331	-3.00578	0.002649	0.0327306
LOC100129203	24.293	-0.583097	0.194035	-3.00511	0.00265487	0.0327511
LOC101927021	46.7027	-0.448298	0.149188	-3.00492	0.00265652	0.0327511
MTX3	276.686	-0.44625	0.148581	-3.00342	0.00266964	0.0328865
JMJD6	928.403	0.177642	0.0591769	3.00189	0.00268312	0.0330134
TMEM156	231.099	-0.297048	0.0989578	-3.00176	0.00268421	0.0330134
PIP4K2A	5075.98	0.187574	0.0625201	3.00022	0.00269783	0.0331546
BCORL1	744.033	0.369197	0.123093	2.99934	0.00270566	0.033198
TNPO3	1860.03	0.203392	0.0678092	2.99947	0.00270451	0.033198
FAM212B	6788.53	0.36083	0.120323	2.99885	0.00271002	0.0332251
HYAL2	337.576	0.244532	0.0816108	2.99633	0.00273254	0.0334747
COTL1	47445.4	0.295902	0.0987748	2.99572	0.00273797	0.0334881
NAAA	2730.49	0.37129	0.123934	2.99587	0.00273666	0.0334881
COX14	339.894	-0.292169	0.0975791	-2.99418	0.00275188	0.0336316
ICE2	479.132	-0.311701	0.104156	-2.99264	0.00276579	0.0337749
APP	1968.35	0.301247	0.100701	2.9915	0.00277608	0.0338337
NCKAP5L	1110.67	0.314383	0.105082	2.99177	0.00277365	0.0338337
SOX8	55.1149	-0.506835	0.169432	-2.99138	0.00277717	0.0338337
ZNF550	204.786	-0.506622	0.169379	-2.99106	0.00278009	0.0338426
ARHGAP27	171.245	0.345077	0.11543	2.98949	0.00279442	0.0338837
DPM1	306.216	-0.354528	0.118569	-2.99006	0.00278922	0.0338837
PRORSD1P	29.957	-0.465647	0.155749	-2.98972	0.0027923	0.0338837
SETX	4672.55	0.198699	0.0664475	2.99031	0.00278695	0.0338837
ZNF879	62.2427	-0.369458	0.123584	-2.98952	0.00279413	0.0338837
EFHC1	142.355	-0.312975	0.104713	-2.98889	0.00279994	0.0338975
VRK1	184.924	-0.271613	0.0908735	-2.98891	0.00279976	0.0338975
C1orf226	8.30316	0.784807	0.262649	2.98805	0.00280768	0.0339645
CYB5R3	4039.34	0.250419	0.0839	2.98474	0.00283824	0.0341774
ERMARD	312.783	-0.219031	0.0733658	-2.98546	0.00283152	0.0341774
FAM111B	23.5763	-0.645154	0.216221	-2.98377	0.00284722	0.0341774
GYG1	1650.77	0.356117	0.119352	2.98375	0.00284738	0.0341774
KCTD5	975.521	0.113145	0.0379045	2.98499	0.00283586	0.0341774
NSF	945.745	0.14338	0.0480462	2.98421	0.00284307	0.0341774
RPL22L1	60.988	-0.827296	0.27725	-2.98394	0.00284567	0.0341774
TMEM251	213.04	-0.196831	0.0659471	-2.98468	0.00283873	0.0341774
TNIP1	13273.4	0.289252	0.0968798	2.98568	0.00282946	0.0341774
TYW3	206.719	-0.357833	0.119913	-2.98409	0.0028442	0.0341774
EGFL7	93.034	0.445391	0.149297	2.98326	0.00285193	0.0342055
FAM129C	1714.96	-0.484628	0.162524	-2.98188	0.00286486	0.0342807
GUSB	1679.48	0.202402	0.0678672	2.98233	0.00286062	0.0342807
P4HTM	641.086	-0.159907	0.0536237	-2.98202	0.00286358	0.0342807
GALNT6	621.985	0.244136	0.0819249	2.98	0.00288249	0.0344384
JAZF1	1355.61	0.251592	0.084421	2.98021	0.00288051	0.0344384
TFCP2	1117.15	0.155985	0.0523498	2.97966	0.0028857	0.0344501
KLHDC9	3.93373	-0.878415	0.295004	-2.97764	0.00290479	0.0346513
SLC16A1	191.793	0.234643	0.078821	2.97691	0.0029117	0.0346802
SYBU	12.2191	-0.784518	0.263517	-2.97711	0.00290982	0.0346802
CKS1B	76.942	-0.348522	0.117087	-2.9766	0.00291465	0.0346886
FBLN5	222.644	-0.445831	0.149798	-2.97622	0.0029183	0.0347053
ANO10	610.594	0.322468	0.108414	2.97441	0.00293548	0.0348573
TSPAN13	209.42	-0.459062	0.154337	-2.9744	0.00293559	0.0348573
LOC100132057	16.3438	-0.547441	0.184095	-2.97368	0.00294251	0.0349127
GRPEL2	259.662	-0.38655	0.130027	-2.97284	0.00295056	0.0349236
GSN	7639.25	0.474427	0.159573	2.97309	0.00294816	0.0349236
SNHG12	249.001	-0.213619	0.0718616	-2.97264	0.00295246	0.0349236
UHRF1	192.48	-0.276787	0.0930893	-2.97334	0.00294574	0.0349236
AFG3L1P	605.731	-0.132924	0.044741	-2.97096	0.00296873	0.0350535
SGCE	10.3201	-0.847629	0.28532	-2.9708	0.00297025	0.0350535
VPS35	2804.07	0.189778	0.0638719	2.97122	0.00296617	0.0350535
TRMT2B	689.703	-0.119448	0.0402251	-2.96947	0.00298309	0.0351782
SH2D1A	405.638	-0.509665	0.171661	-2.96902	0.00298751	0.0352035
GOLGA8A	844.116	-0.428322	0.14428	-2.96868	0.0029908	0.0352153
FBXO8	213.525	-0.277053	0.0933411	-2.96818	0.00299565	0.0352456
ZNF347	59.5094	-0.500176	0.168542	-2.96766	0.00300073	0.0352785
GNPNAT1	221.996	-0.247457	0.0833922	-2.96739	0.00300342	0.0352816
RPL13	42221.2	-0.271969	0.0916593	-2.96717	0.00300556	0.0352816
ST3GAL2	3783.53	0.322948	0.108868	2.96642	0.00301289	0.0353141
USB1	3542.1	0.337909	0.113906	2.96656	0.00301148	0.0353141
SLC6A12	159.806	0.545027	0.18375	2.96614	0.00301563	0.0353195
ZNF442	11.1446	-0.670054	0.225934	-2.96571	0.00301988	0.0353424
ABR	5413.94	0.254594	0.0859197	2.96317	0.0030449	0.0353759
ALPL	14701	0.668251	0.225525	2.9631	0.00304562	0.0353759
CLEC16A	1076.54	0.169243	0.0571133	2.96328	0.0030438	0.0353759
DIMT1	370.512	-0.186421	0.0628958	-2.96396	0.00303704	0.0353759
FHOD1	1976.24	0.223533	0.0754077	2.96432	0.00303352	0.0353759
IQSEC2	394.968	0.337966	0.113988	2.96494	0.00302744	0.0353759
LOC100129534	46.9551	-0.386362	0.130318	-2.96477	0.0030291	0.0353759
NAIP	1330.15	0.470454	0.15869	2.96461	0.00303065	0.0353759
NOL8	740.545	-0.168758	0.0569361	-2.96399	0.00303682	0.0353759
RCOR1	1833.95	0.288832	0.0974655	2.96343	0.00304232	0.0353759
FBXL19	647.684	0.193295	0.0652651	2.9617	0.00305948	0.0354941
TBCK	234.02	-0.189936	0.0641327	-2.96161	0.00306039	0.0354941
USP32	2800.75	0.300096	0.10135	2.96098	0.00306659	0.0355393
CBR3	55.4015	-0.485398	0.16397	-2.96029	0.00307354	0.0355932
TK2	1125.12	0.260422	0.0880506	2.95764	0.00310007	0.0358735
SFPQ	3815.81	0.130871	0.0442556	2.95716	0.00310485	0.035902
ARL8A	1865.58	0.235263	0.0795745	2.95651	0.00311145	0.0359246
TMEM67	21.7459	-0.521999	0.176558	-2.95654	0.00311116	0.0359246
FAM86JP	15.0223	-0.556464	0.188266	-2.95573	0.00311925	0.0359609
GKAP1	40.3394	-0.455731	0.154185	-2.95575	0.00311912	0.0359609
IQCB1	430.614	-0.277911	0.094054	-2.9548	0.0031287	0.036043
DAP	2844	0.199312	0.0674621	2.95443	0.0031325	0.0360599
MS4A1	3067.55	-0.507219	0.171756	-2.95314	0.00314563	0.0361617
SCFD2	350.588	0.216762	0.0734015	2.9531	0.00314602	0.0361617
EPB41L4A-AS1	236.497	-0.281922	0.0954934	-2.95227	0.00315451	0.0361905
FXYD6	354.77	0.41194	0.139538	2.95216	0.00315555	0.0361905
SLC8A1	543.644	0.423431	0.143414	2.95251	0.003152	0.0361905
CAPRIN2	472.565	-0.254501	0.0862229	-2.95166	0.00316071	0.036203
LEPROTL1	1988.11	-0.17102	0.0579432	-2.9515	0.0031623	0.036203
SPATA6	90.5035	0.407493	0.138069	2.95137	0.00316366	0.036203
RIN2	317.75	0.302609	0.10256	2.95055	0.00317213	0.036273
AIMP1	426.579	-0.259409	0.087939	-2.94987	0.00317906	0.0363254
TRERF1	1633.11	0.183519	0.0622187	2.94957	0.00318216	0.0363339
CRISPLD2	2806.24	0.62063	0.210485	2.94858	0.00319242	0.0363973
SLC4A2	2051.31	0.203371	0.0689704	2.94866	0.0031915	0.0363973
HS6ST1	606.356	0.159814	0.0542058	2.94828	0.00319551	0.0364052
LOC100505921	3.23544	-0.971768	0.32963	-2.94805	0.00319782	0.0364052
OLMALINC	30.8392	-0.526808	0.178714	-2.94778	0.00320068	0.036411
NVL	379.75	-0.183809	0.0623609	-2.94751	0.00320349	0.0364162
UPF1	6676.95	0.275211	0.0933821	2.94715	0.0032072	0.0364315
ZBTB20	303.636	-0.423253	0.143692	-2.94556	0.00322374	0.0365925
BCL2L11	1406.53	0.255025	0.0865981	2.94492	0.00323034	0.0366405
LINC00865	38.4661	-0.695297	0.236228	-2.94333	0.00324698	0.0368023
FOXO4	3062.06	0.340859	0.115818	2.94306	0.00324984	0.0368077
APLF	29.7923	-0.43639	0.148303	-2.94256	0.00325511	0.0368157
PIGK	328.18	-0.360479	0.122506	-2.94254	0.00325531	0.0368157
FAM218A	3.13589	-1.05498	0.358578	-2.94213	0.00325962	0.0368375
BACH2	851.711	-0.374931	0.127479	-2.94112	0.00327029	0.0368773
BOD1	238.816	-0.2698	0.0917219	-2.9415	0.00326625	0.0368773
EXOSC2	486.998	-0.18904	0.0642733	-2.94119	0.00326949	0.0368773
LOC100128398	58.3138	-0.402669	0.136966	-2.93992	0.00328301	0.0369937
ZNF561	546.315	-0.170267	0.0579221	-2.93959	0.00328649	0.0370059
TERF1	393.814	-0.145654	0.0495717	-2.93825	0.00330071	0.037139
CDKN2B	46.8499	0.520374	0.177193	2.93677	0.0033165	0.0372895
NCOA4	21039.5	0.269365	0.0917467	2.93596	0.00332519	0.0373387
PSD	106.93	-0.389765	0.132777	-2.93549	0.0033302	0.0373387
SH2D3A	544.752	-0.202859	0.0691074	-2.93541	0.00333104	0.0373387
SPIN3	162.241	-0.399565	0.136127	-2.93524	0.00333295	0.0373387
ZNF681	39.871	-0.611347	0.208274	-2.93531	0.00333219	0.0373387
ATP6AP1	4860.12	0.304093	0.103674	2.93317	0.0033552	0.0375607
P2RY2	837.09	0.443962	0.151384	2.93268	0.00336045	0.0375923
RAVER2	51.6818	-0.350506	0.119532	-2.93233	0.00336431	0.0376082
ZNF780B	327.395	-0.508501	0.173425	-2.9321	0.00336677	0.0376086
ACTR1A	4626.91	0.223565	0.0762716	2.93117	0.00337685	0.037694
LOC100272216	296.418	0.744975	0.254196	2.93071	0.0033819	0.0377231
RABL2A	243.749	-0.198683	0.0678174	-2.92968	0.00339311	0.0378208
GYLTL1B	329.682	-0.396333	0.135343	-2.92835	0.00340761	0.0379551
KCNQ1	1858.74	0.2607	0.0890377	2.92797	0.00341184	0.0379748
NSD1	2710.11	0.199165	0.0680399	2.92717	0.00342061	0.038045
KCNH7	95.7069	0.634771	0.21689	2.9267	0.0034258	0.0380481
TPD52	393.153	-0.383266	0.130951	-2.92678	0.0034249	0.0380481
CCDC152	13.5506	-0.912341	0.311811	-2.92595	0.0034341	0.0381128
SH3YL1	421.07	-0.354124	0.121053	-2.92537	0.0034405	0.0381291
ZNF17	99.1304	-0.32951	0.112638	-2.9254	0.00344016	0.0381291
NMT2	534.711	-0.274608	0.0938844	-2.92496	0.00344497	0.0381513
COX7C	868.457	-0.621357	0.212538	-2.92351	0.00346111	0.0382752
SNORD44	6.05966	-0.668241	0.228564	-2.92365	0.00345956	0.0382752
NRGN	9706.09	0.455506	0.155844	2.92284	0.00346858	0.0383261
TCF7L2	369.936	0.35308	0.120808	2.92265	0.00347067	0.0383261
RRN3P1	158.677	-0.308584	0.105594	-2.92236	0.00347388	0.0383342
RNA45S5	22743.7	0.540385	0.18497	2.92148	0.00348375	0.0383902
ZNF674-AS1	53.3224	-0.347579	0.118974	-2.92146	0.00348392	0.0383902
CD82	4443.84	0.300311	0.102854	2.91979	0.00350268	0.0385694
LOC155060	198.609	-0.248104	0.0849926	-2.91913	0.00351008	0.038584
MAPK7	740.751	0.190973	0.0654237	2.91901	0.0035114	0.038584
SLC6A6	11826.1	0.341343	0.116938	2.91901	0.00351149	0.038584
ADAM9	289.939	0.38782	0.133014	2.91562	0.00354977	0.0387841
AGBL5	374.503	-0.172052	0.0590091	-2.91568	0.0035491	0.0387841
AKT1	7261.92	0.175816	0.0602809	2.91662	0.00353847	0.0387841
GALNT10	2135.62	0.142388	0.0488147	2.91691	0.00353523	0.0387841
LARP4B	1922.87	0.13024	0.0446642	2.91598	0.00354578	0.0387841
RNF216	3084.54	0.105099	0.0360374	2.91638	0.00354119	0.0387841
SMIM20	103.516	-0.371232	0.127258	-2.91717	0.00353225	0.0387841
ZNF726	3.34732	-0.937604	0.321546	-2.91592	0.00354638	0.0387841
C15orf57	477.882	-0.209344	0.0718236	-2.9147	0.00356035	0.0388014
GPAM	79.6876	-0.472525	0.162111	-2.91482	0.00355892	0.0388014
LINC01232	49.9283	-0.349565	0.119939	-2.91452	0.00356234	0.0388014
NAP1L4	3040.55	-0.158896	0.0545062	-2.91519	0.00355469	0.0388014
TIMM9	242.687	-0.199793	0.068554	-2.91438	0.00356391	0.0388014
MSTO2P	108.882	-0.206639	0.070921	-2.91365	0.00357226	0.038865
ATP2B4	3251.55	0.2143	0.0735859	2.91225	0.0035884	0.0389857
KL	6.88144	0.841961	0.289106	2.91229	0.00358791	0.0389857
GSPT2	227.992	-0.18954	0.0650988	-2.91157	0.00359618	0.0390428
ANKFY1	2003.87	0.155518	0.0534546	2.90935	0.00362177	0.0390866
DPM3	231.088	-0.224424	0.0771531	-2.90881	0.00362802	0.0390866
EHD4	803.431	0.214196	0.07361	2.90988	0.00361566	0.0390866
HERPUD1	3158.21	0.15081	0.0518422	2.90903	0.00362554	0.0390866
HIP1R	1518.59	-0.267047	0.0917667	-2.91007	0.00361353	0.0390866
LOC100506178	37.1142	-0.595583	0.204688	-2.90972	0.00361754	0.0390866
MAD2L1	49.7137	-0.535999	0.184214	-2.90966	0.00361822	0.0390866
RAB5C	7468.89	0.222945	0.0766037	2.91037	0.00361006	0.0390866
SLC35F2	108.73	-0.356026	0.122365	-2.90955	0.00361948	0.0390866
SNX1	4462.7	0.121403	0.0417174	2.91013	0.00361274	0.0390866
TCF7	10796.2	-0.23056	0.0792611	-2.90887	0.00362735	0.0390866
SPOCD1	154.178	0.674565	0.231991	2.90772	0.00364077	0.0391025
TERF2IP	2476.98	0.0898776	0.0309064	2.90806	0.0036368	0.0391025
USP7	3240.39	0.158703	0.0545811	2.90767	0.00364138	0.0391025
USP9X	2789.65	0.241469	0.0830278	2.90829	0.00363416	0.0391025
ZNF846	53.1418	-0.449744	0.154679	-2.9076	0.00364215	0.0391025
AGPAT3	2755.22	0.178882	0.0615321	2.90714	0.0036475	0.0391328
PPP3CB-AS1	155.808	-0.289688	0.0996693	-2.90649	0.00365509	0.039187
SEC22A	222.131	-0.214141	0.0736843	-2.9062	0.00365852	0.0391966
NCOR2	3852.08	0.282198	0.0971133	2.90586	0.00366242	0.0392044
NOC3L	168.718	-0.465193	0.160097	-2.9057	0.00366432	0.0392044
ZNF510	196.363	-0.397525	0.136825	-2.90536	0.00366837	0.0392206
CRYZ	153.116	-0.503699	0.173438	-2.90421	0.00368182	0.0393101
ZNF527	63.7799	-0.415929	0.143211	-2.90432	0.00368054	0.0393101
ESF1	78.0811	-0.541487	0.186521	-2.90309	0.00369499	0.0394234
LYPLAL1	221.96	-0.280101	0.0964965	-2.9027	0.00369956	0.039445
ACPP	572.318	0.35499	0.122323	2.90206	0.00370712	0.0394711
GPR108	3104.3	0.240289	0.0827982	2.9021	0.0037067	0.0394711
ZNF782	43.8583	-0.459408	0.158318	-2.9018	0.00371026	0.0394773
AMPD2	10967.4	0.310095	0.106881	2.90132	0.00371592	0.0395104
LOC100131347	4.95353	-0.788739	0.271909	-2.90074	0.0037228	0.0395564
YWHAH	2449.08	0.193234	0.0666228	2.90042	0.00372658	0.0395694
TRPM2	816.939	0.412633	0.142355	2.89863	0.00374796	0.039769
SRSF5	5148.69	-0.100965	0.0348356	-2.89834	0.00375145	0.0397787
ARMCX2	97.9922	-0.342943	0.11834	-2.89794	0.00375618	0.0398007
MTIF3	494.341	-0.200734	0.0692726	-2.89774	0.00375867	0.0398007
SMYD2	336.917	-0.280213	0.096725	-2.897	0.00376745	0.0398664
ANO6	950.323	0.192833	0.0665746	2.8965	0.00377354	0.0399035
MAP7D1	8035.09	0.291767	0.100739	2.89627	0.00377632	0.0399056
ALOX15P1	25.3068	-0.47206	0.163002	-2.89604	0.00377907	0.0399074
CIART	3.35137	-0.84885	0.293131	-2.8958	0.00378192	0.0399103
DDX50	649.702	-0.199355	0.0688817	-2.89416	0.0038017	0.0400672
LRRCC1	21.8976	-0.705677	0.243829	-2.89414	0.00380198	0.0400672
CPNE3	1452.22	0.159081	0.0549762	2.89363	0.00380816	0.040105
FAM162A	384.117	-0.203494	0.0703304	-2.89339	0.00381105	0.0401081
CPQ	2448.08	0.287256	0.0993454	2.89149	0.00383419	0.0402968
RPS16	15080.3	-0.264602	0.0915087	-2.89156	0.00383339	0.0402968
CEBPD	3602.42	0.351331	0.121568	2.89	0.00385238	0.0403361
DUSP1	6408.46	0.349451	0.120908	2.89023	0.00384955	0.0403361
GBGT1	808.599	0.279646	0.0967473	2.89048	0.00384656	0.0403361
NBR1	4926.44	0.206613	0.0714735	2.89076	0.00384315	0.0403361
PARK2	6.07853	-0.75381	0.260817	-2.89019	0.0038501	0.0403361
USP30-AS1	51.4275	-0.341952	0.118326	-2.8899	0.00385359	0.0403361
ALOX12B	27.3285	-0.411815	0.142556	-2.8888	0.00386719	0.0403996
DUSP6	6113.39	0.28998	0.100382	2.88877	0.00386749	0.0403996
TNFRSF17	51.5228	-0.789287	0.273205	-2.88899	0.00386483	0.0403996
AP2A1	5740.4	0.294133	0.101883	2.88696	0.00388986	0.0406058
FOPNL	250.96	-0.354807	0.122918	-2.88653	0.00389513	0.0406334
CD96	2167.96	-0.231998	0.0803873	-2.886	0.00390171	0.0406746
C11orf1	79.711	-0.398611	0.138237	-2.88354	0.00393232	0.0406943
CAPNS1	9845.25	0.286282	0.099221	2.88529	0.00391051	0.0406943
GAS2	7.08711	-0.879321	0.304915	-2.88382	0.00392882	0.0406943
GLUD1P3	98.1376	-0.482001	0.16712	-2.88416	0.0039246	0.0406943
LSR	544.594	-0.235842	0.0817926	-2.88341	0.00393397	0.0406943
MIR4257	20.7281	0.546145	0.189383	2.88381	0.00392896	0.0406943
MMP14	65.2525	0.456282	0.158246	2.88338	0.00393438	0.0406943
RELT	3312.55	0.226951	0.0786705	2.88483	0.00391619	0.0406943
SNAP29	1278.58	0.155858	0.054014	2.88551	0.0039078	0.0406943
TGDS	146.236	-0.334426	0.115957	-2.88405	0.00392603	0.0406943
TSTD3	7.57322	-0.788695	0.273472	-2.884	0.00392653	0.0406943
ZAK	238.711	0.421453	0.14617	2.88331	0.00393519	0.0406943
ITGA9	4.99536	0.622434	0.215901	2.88296	0.00393962	0.0407129
ZNF549	251.372	-0.257121	0.0892005	-2.8825	0.00394533	0.0407447
ANXA5	6242.44	0.27559	0.095616	2.88226	0.00394831	0.0407482
LOC102723354	7.76231	-0.651924	0.226226	-2.88174	0.0039549	0.040789
FLJ21408	9.12632	0.631739	0.219255	2.88129	0.00396048	0.0407929
IFNL1	7.35859	-0.750978	0.260661	-2.88105	0.0039635	0.0407929
LTB4R	2943.75	0.300206	0.104202	2.88101	0.00396404	0.0407929
RNASEH2B	636.714	-0.169329	0.0587771	-2.88087	0.00396583	0.0407929
MCM8	103.984	-0.340979	0.118378	-2.88043	0.00397133	0.0408223
EPS15L1	2582.01	0.2655	0.092233	2.87858	0.0039947	0.0409865
MBD2	2079.87	0.128072	0.0444952	2.87833	0.00399791	0.0409865
PLIN3	3985.32	0.3572	0.124088	2.87859	0.00399456	0.0409865
RARA	8668.55	0.351724	0.122192	2.87846	0.00399625	0.0409865
AP1G1	2714.67	0.159414	0.0553916	2.87795	0.00400275	0.0410089
ANKS6	279.073	-0.252692	0.0878209	-2.87736	0.00401019	0.041058
OBSCN	1414.65	-0.3376	0.117346	-2.87696	0.00401525	0.0410825
COLGALT1	3760.3	0.186849	0.0649809	2.87544	0.00403463	0.0411173
JDP2	1155.82	0.296859	0.10323	2.87569	0.00403144	0.0411173
NAP1L2	57.503	-0.508156	0.176718	-2.87551	0.0040337	0.0411173
PPM1K	940.84	-0.254026	0.0883204	-2.87619	0.00402505	0.0411173
TMEM68	80.8952	-0.426823	0.148448	-2.87524	0.00403726	0.0411173
TRIM61	5.53679	-0.794304	0.276254	-2.87526	0.00403691	0.0411173
WNK3	3.28267	-0.790557	0.274895	-2.87585	0.0040294	0.0411173
SLC26A6	568.265	0.227183	0.0790233	2.87489	0.00404168	0.0411352
USP8	1191.28	0.177913	0.0618918	2.87458	0.00404572	0.0411492
LRP3	457.48	0.32066	0.111565	2.87419	0.00405065	0.0411723
MRPL11	443.967	-0.26218	0.0912331	-2.87374	0.00405638	0.0411946
SPTLC2	2726.98	0.206099	0.0717214	2.8736	0.00405818	0.0411946
LEF1-AS1	37.9747	-0.52447	0.18254	-2.87317	0.00406373	0.0412239
DYNC2LI1	18.0575	-0.787834	0.274257	-2.87261	0.00407097	0.0412702
CTLA4	141.371	-0.276665	0.09632	-2.87235	0.00407426	0.0412765
EPM2AIP1	598.301	-0.271537	0.0945595	-2.8716	0.004084	0.0413211
MSMO1	248.572	-0.255116	0.0888398	-2.87164	0.00408344	0.0413211
BCKDHB	140.02	-0.28086	0.0978304	-2.87089	0.0040932	0.0413871
APH1B	780.511	0.192266	0.0669874	2.87018	0.00410236	0.0413934
MARK3	2391.94	0.170154	0.0592781	2.87043	0.00409909	0.0413934
MOB3C	1213.59	0.117989	0.0411076	2.87025	0.00410143	0.0413934
SDC4	50.4069	0.26316	0.0916934	2.87	0.00410466	0.0413934
SIGLEC11	34.7579	0.734711	0.256014	2.86981	0.00410721	0.0413934
YTHDF2	1800.72	0.124229	0.0433006	2.86899	0.00411781	0.0414731
LOC653160	182.788	-0.224959	0.0784234	-2.86851	0.00412408	0.0415093
SLC9B2	146.17	-0.300686	0.104845	-2.86791	0.00413188	0.0415607
SASH3	14313.3	0.209415	0.073047	2.86686	0.00414572	0.0416728
GAPVD1	1308.9	0.204897	0.071491	2.86605	0.00415632	0.0417522
KIF1C	1447.22	0.218056	0.0761016	2.86533	0.00416577	0.04182
L3MBTL1	87.1448	-0.291706	0.101831	-2.86461	0.00417517	0.0418872
CEMIP	38.3	-0.490205	0.171138	-2.86438	0.00417824	0.0418908
CLTCL1	220.697	0.40651	0.141931	2.86415	0.00418134	0.0418947
ELL3	59.8118	-0.365775	0.127721	-2.86387	0.00418505	0.0419047
BMPR1A	35.4221	-0.490268	0.171323	-2.86166	0.00421432	0.042124
KIAA0196	1160.46	0.142154	0.049678	2.86151	0.00421627	0.042124
LUC7L3	2139.97	-0.309454	0.108162	-2.86101	0.00422288	0.042124
PLEKHO2	12200	0.317031	0.1108	2.8613	0.0042191	0.042124
SMC1A	2307.09	0.214486	0.0749693	2.86098	0.0042233	0.042124
ZNF572	19.1016	-0.644221	0.22516	-2.86118	0.00422073	0.042124
PEX2	422.92	-0.353751	0.123668	-2.8605	0.00422979	0.0421615
SNRPE	268.813	-0.366543	0.128202	-2.85911	0.00424835	0.0423193
LANCL1	582.97	-0.287943	0.100723	-2.85877	0.00425292	0.0423375
BDH2	93.2916	-0.556463	0.194695	-2.85813	0.00426142	0.042375
ZNF75A	357.121	-0.210317	0.073587	-2.85808	0.00426217	0.042375
ACOT9	938	0.176447	0.0617906	2.85557	0.00429599	0.0426204
C2orf74	54.5183	-0.438697	0.153636	-2.85543	0.00429791	0.0426204
NDUFS1	804.511	0.146853	0.051425	2.85567	0.00429461	0.0426204
SESN2	768.161	0.284657	0.099674	2.85588	0.00429173	0.0426204
SH3BP1	3136.34	0.26536	0.0929384	2.85523	0.00430063	0.0426204
SERPINB9	1853.77	0.201306	0.0705219	2.85451	0.00431028	0.0426886
GTF3C3	429.596	-0.176487	0.0618416	-2.85386	0.00431914	0.0426967
TNFAIP8	1521.02	-0.27013	0.0946546	-2.85384	0.00431937	0.0426967
ZBTB47	575.667	0.32827	0.115027	2.85384	0.00431938	0.0426967
ADAMTSL4	1818.65	0.341731	0.119799	2.85254	0.00433717	0.0428039
ARG1	127.823	0.855825	0.300111	2.85169	0.00434872	0.0428039
CLCC1	352.377	-0.193681	0.0679194	-2.85163	0.00434961	0.0428039
GARNL3	7.66246	-0.582735	0.20432	-2.85207	0.00434354	0.0428039
GPBAR1	1152.46	0.331637	0.116284	2.85196	0.00434509	0.0428039
INSR	180.032	0.316224	0.110868	2.85226	0.0043409	0.0428039
SNX33	216.251	0.260606	0.0913755	2.85203	0.0043441	0.0428039
CD40LG	854.126	-0.22159	0.0777316	-2.8507	0.00436228	0.0428482
MORN3	74.6123	-0.31226	0.109537	-2.85073	0.00436191	0.0428482
RAN	2547.59	-0.160209	0.0562042	-2.85049	0.00436519	0.0428482
RBX1	355.124	-0.46006	0.161389	-2.85063	0.00436321	0.0428482
ZNF697	72.3916	0.428357	0.1503	2.85001	0.00437183	0.0428861
PDIA6	1715.49	0.13907	0.0488041	2.84956	0.00437798	0.0429036
ZNF610	9.54059	-0.677168	0.237647	-2.84947	0.00437917	0.0429036
PLXNC1	7199.51	0.394809	0.138598	2.84859	0.00439132	0.0429955
GPX7	197.223	-0.278567	0.0978149	-2.8479	0.0044009	0.0430165
LOC100506801	63.3476	-0.282294	0.0991181	-2.84805	0.00439878	0.0430165
ZNF514	214.458	-0.316303	0.111068	-2.84783	0.00440181	0.0430165
ING4	906.493	-0.135059	0.0474324	-2.8474	0.00440786	0.0430484
CASP1P2	37.1928	-0.475669	0.167105	-2.84654	0.00441976	0.0431373
PCTP	926.108	0.261809	0.0919813	2.84633	0.0044226	0.0431378
CTSC	4612.85	0.191676	0.0673585	2.84561	0.00443258	0.0431807
MFSD4	28.7443	-0.547591	0.192428	-2.84569	0.00443151	0.0431807
ATF6	2153.38	0.243507	0.0856002	2.84471	0.00444522	0.043242
MIR4507	10.4964	-0.621205	0.218384	-2.84456	0.00444727	0.043242
SLC25A26	290.679	-0.172778	0.0607367	-2.8447	0.00444529	0.043242
AQP3	1965.12	-0.212213	0.074654	-2.84262	0.00447448	0.0433281
BCL2L13	1086.28	0.115666	0.0406871	2.84283	0.00447153	0.0433281
CAPN1	7132.27	0.294943	0.103761	2.84253	0.00447574	0.0433281
SMU1	1872.19	0.097408	0.0342615	2.84308	0.00446799	0.0433281
TAOK2	2537.77	0.170188	0.0598626	2.84298	0.00446942	0.0433281
TGFBI	5292.85	0.277832	0.0977226	2.84307	0.00446817	0.0433281
ZNF804A	70.7609	0.308208	0.108427	2.84253	0.00447564	0.0433281
FAM20A	32.8492	0.652105	0.229462	2.84189	0.00448467	0.0433674
KCNIP2	81.8318	-0.414621	0.145909	-2.84164	0.00448822	0.0433674
TLR5	817.55	0.532842	0.187502	2.84179	0.00448617	0.0433674
PDLIM5	626.701	0.198153	0.0697449	2.84112	0.00449561	0.0434117
GPR174	115.696	-0.585865	0.206241	-2.84069	0.00450166	0.0434429
USP44	31.0176	-0.700758	0.246744	-2.84002	0.00451103	0.0435062
NAP1L3	41.7616	-0.537332	0.189222	-2.83969	0.0045157	0.0435242
CCNJL	2443.16	0.506156	0.178262	2.8394	0.0045199	0.0435375
GLTSCR2	16592.8	-0.218504	0.0769702	-2.83881	0.00452816	0.0435899
ZNF137P	178.736	-0.226124	0.0796837	-2.83777	0.00454306	0.0437061
ATP8B1	22.0728	-0.392339	0.138285	-2.83717	0.0045515	0.0437512
RAB11FIP1	11236.2	0.304674	0.107392	2.83704	0.00455341	0.0437512
UHRF2	903.33	-0.178728	0.0630181	-2.83614	0.0045662	0.0438468
CRBN	684.955	-0.36352	0.128191	-2.83576	0.00457165	0.043872
RGP1	275.435	0.156036	0.0550378	2.83508	0.00458144	0.0439386
GM2A	1799.05	0.350976	0.123829	2.83435	0.00459188	0.0440115
RYR3	20.1574	-0.375912	0.132647	-2.83394	0.00459785	0.0440414
LINC01144	9.79185	-0.566061	0.199843	-2.83252	0.00461827	0.0441561
PGBD4	30.3956	-0.647358	0.228535	-2.83264	0.00461656	0.0441561
RPS25	8455.04	-0.334521	0.118101	-2.83251	0.0046184	0.0441561
DNAJC5	6649.65	0.232211	0.0819897	2.83219	0.00462297	0.0441725
CLECL1	20.48	-0.748329	0.264301	-2.83136	0.00463509	0.0442109
DNPH1	288.463	-0.247706	0.0874861	-2.83138	0.00463479	0.0442109
LINC00998	92.6155	-0.413719	0.146132	-2.83113	0.00463843	0.0442109
RFC4	135.668	-0.23872	0.0843142	-2.83131	0.00463579	0.0442109
CCNB1IP1	315.821	-0.245103	0.0865985	-2.83034	0.00464981	0.0442921
SELPLG	33329.1	0.325384	0.114981	2.8299	0.00465628	0.0443264
MDS2	115.877	-0.374135	0.132275	-2.82846	0.0046773	0.0444741
RAB35	3707.76	0.202657	0.0716499	2.82844	0.00467755	0.0444741
KCNAB2	10479.4	0.229456	0.081134	2.82811	0.00468237	0.0444926
ASCC2	7870.69	0.430536	0.152259	2.82766	0.0046889	0.0445023
SBF2-AS1	15.7704	-0.478545	0.169238	-2.82765	0.00468915	0.0445023
BEX4	377.126	-0.22183	0.0784802	-2.82657	0.0047049	0.044597
TRAF3IP2-AS1	102.181	-0.315893	0.111758	-2.82658	0.00470475	0.044597
OLFML2B	18.0175	0.572425	0.202576	2.82573	0.00471733	0.0446874
HEXIM1	1570.96	0.0864386	0.0305994	2.82485	0.0047303	0.0447755
UQCRB	501.187	-0.560446	0.198409	-2.82471	0.00473241	0.0447755
TCEAL8	244.17	-0.262193	0.0928424	-2.82407	0.00474184	0.0448372
C3	82.0968	0.558172	0.197689	2.82348	0.00475053	0.0448768
WDR75	473.434	-0.182708	0.0647123	-2.82339	0.00475183	0.0448768
TMEM189	466.097	0.130288	0.04615	2.82313	0.00475567	0.0448856
AMIGO2	216.021	-0.333263	0.118061	-2.82281	0.00476052	0.0448976
ATG9A	2572.31	0.236171	0.0836698	2.82266	0.00476275	0.0448976
PER2	255.222	0.21992	0.077941	2.82163	0.00477808	0.0449873
SRP14-AS1	80.8733	-0.298613	0.105823	-2.8218	0.00477548	0.0449873
FNDC3B	1041.25	0.392537	0.139138	2.82121	0.00478422	0.0449903
MTF1	1166.1	0.259191	0.091867	2.82137	0.00478186	0.0449903
PPWD1	668.699	-0.212836	0.0754535	-2.82075	0.00479108	0.0450001
ZNF10	86.7668	-0.42567	0.1509	-2.82089	0.00478912	0.0450001
FTH1	81113	0.26994	0.0957431	2.81942	0.00481103	0.04516
BCKDK	2062.59	0.304588	0.108049	2.81897	0.00481778	0.0451959
SIGLEC9	2440.46	0.358015	0.127024	2.81849	0.00482505	0.0452367
DOCK2	9974.07	0.269242	0.0955415	2.81806	0.00483141	0.0452414
JRK	1219.7	-0.128384	0.0455559	-2.81816	0.00483004	0.0452414
EIF4G1	4999.84	0.25251	0.0896126	2.8178	0.00483544	0.0452467
PFKFB2	318.868	0.367224	0.130331	2.81764	0.00483783	0.0452467
PASK	964.648	-0.265604	0.0942789	-2.81721	0.00484422	0.0452791
ARAP1	22860.6	0.297668	0.105697	2.81625	0.00485874	0.0453053
SH3BGRL3	37141.9	0.27069	0.0961119	2.8164	0.00485652	0.0453053
TRIM2	25.0727	-0.690537	0.245179	-2.81647	0.00485551	0.0453053
ZNF528-AS1	29.7998	-0.449282	0.159518	-2.8165	0.00485504	0.0453053
RWDD3	49.0567	-0.49991	0.177548	-2.81564	0.00486803	0.0453646
C10orf91	7.97907	-0.799228	0.283956	-2.81462	0.00488355	0.0454206
DIDO1	3180.17	-0.0944352	0.0335483	-2.8149	0.00487923	0.0454206
WNT8B	3.1521	-1.02359	0.363641	-2.81484	0.00488021	0.0454206
ZNF620	26.2195	-0.37179	0.132099	-2.81447	0.0048858	0.0454206
IL7	12.6112	-0.683562	0.242908	-2.81408	0.00489166	0.0454366
PTEN	5436.65	0.280731	0.0997635	2.81397	0.00489339	0.0454366
KREMEN1	1761.94	0.829602	0.295012	2.8121	0.00492196	0.0456743
WWP1	715.479	-0.251545	0.0895146	-2.8101	0.00495258	0.045931
TOMM5	166.374	-0.432294	0.15386	-2.80966	0.00495934	0.045966
HDDC3	277.763	-0.198941	0.0708343	-2.80854	0.00497671	0.0460994
CHL1	7.65562	-0.972336	0.346275	-2.80798	0.00498526	0.046151
DNTTIP1	1402.51	0.258982	0.0922497	2.8074	0.00499434	0.0462073
CHST7	524.011	0.404338	0.144036	2.8072	0.00499735	0.0462075
HBA1	437562	0.641172	0.228441	2.80674	0.00500462	0.0462195
TRAF7	2318.41	0.16733	0.0596138	2.8069	0.005002	0.0462195
TSGA10	24.0926	-0.687442	0.244961	-2.80633	0.00501086	0.0462495
GNL3	445.648	-0.326997	0.116565	-2.80528	0.00502735	0.046374
FAM3C	240.925	-0.344589	0.122849	-2.80499	0.00503186	0.0463879
MRPS28	70.7095	-0.461161	0.164434	-2.80453	0.00503895	0.0464256
ARSB	429.476	0.251596	0.0897198	2.80424	0.00504355	0.0464403
CACNA1C-AS1	32.4224	-0.457381	0.163161	-2.80325	0.00505912	0.046556
CASP9	693.899	0.227253	0.0810987	2.80218	0.00507585	0.0466743
LRP11	17.189	-0.444461	0.158621	-2.80204	0.00507801	0.0466743
CD99L2	1323.3	0.18024	0.0643298	2.80181	0.00508172	0.0466743
POLR3F	148.042	-0.214244	0.0764725	-2.80158	0.00508524	0.0466743
SUSD6	5928.65	0.271645	0.0969653	2.80147	0.00508708	0.0466743
C1orf116	25.5234	0.586023	0.209203	2.80121	0.00509111	0.0466836
PGAM1	2945.25	0.204123	0.0729024	2.79995	0.00511112	0.0468116
TNFAIP2	23166	0.279054	0.099661	2.80003	0.00510982	0.0468116
ACTL6A	660.626	-0.119708	0.0427625	-2.79937	0.00512023	0.0468551
ZNF710	2785.39	0.2577	0.09206	2.79926	0.00512193	0.0468551
ARCN1	3761.35	0.177518	0.0634233	2.79894	0.00512714	0.0468681
C12orf29	94.8323	-0.517042	0.184738	-2.79879	0.00512942	0.0468681
HN1L	817.617	-0.130467	0.0466355	-2.7976	0.00514839	0.0470137
2021-09-06	7543.61	-0.13868	0.0495767	-2.79728	0.00515342	0.0470318
ELAC1	89.8556	-0.237984	0.0850894	-2.79687	0.00516008	0.0470371
TOR2A	1113.75	0.191909	0.0686156	2.79687	0.00516002	0.0470371
ARID1A	4436.68	0.218897	0.0782974	2.79571	0.00517861	0.0471781
NUP88	731.541	-0.17373	0.0621747	-2.79423	0.00520236	0.0472324
PGRMC2	632.057	-0.0984064	0.0352205	-2.79401	0.00520595	0.0472324
PLXNA3	607.84	-0.255905	0.0915679	-2.7947	0.00519474	0.0472324
SNORA65	10.4244	-0.444104	0.158897	-2.79491	0.00519135	0.0472324
STRN4	4237.9	0.240944	0.0862313	2.79416	0.00520353	0.0472324
STX16	3344.32	-0.126856	0.0453943	-2.79455	0.00519727	0.0472324
UXT	953.268	-0.191161	0.0683913	-2.7951	0.00518833	0.0472324
KCNA3	1090.92	-0.354795	0.126995	-2.79376	0.00520994	0.0472363
MAPK14	5294.41	0.404614	0.144836	2.7936	0.00521249	0.0472363
CD163	1372.41	0.379099	0.135738	2.79288	0.00522418	0.0473145
NSMCE2	86.9276	-0.484328	0.173491	-2.79166	0.00524384	0.0474092
RBPJ	2885.73	0.237999	0.0852507	2.79175	0.00524231	0.0474092
ZNF599	30.8374	-0.383687	0.137427	-2.79194	0.00523937	0.0474092
GALC	722.023	0.20145	0.0721747	2.79115	0.00525209	0.0474561
RABL3	292.46	-0.283754	0.101681	-2.79063	0.00526063	0.0475054
CCDC66	165.706	-0.427034	0.153053	-2.79011	0.00526895	0.0475528
ZDHHC7	4159.89	0.205524	0.0736761	2.78956	0.0052779	0.0476058
FAM216A	88.1668	-0.316276	0.113395	-2.78915	0.00528462	0.0476141
GSTP1	5503.61	0.247497	0.0887484	2.78875	0.00529114	0.0476141
NMD3	239.662	-0.435346	0.156093	-2.78901	0.00528691	0.0476141
ZNF793	47.9921	-0.606985	0.21764	-2.78894	0.0052881	0.0476141
NPHP1	4.48487	-0.776328	0.278401	-2.78852	0.00529489	0.0476201
DISP2	25.6317	-0.499088	0.178992	-2.78832	0.00529816	0.0476218
CCDC50	637.653	-0.280339	0.100564	-2.78766	0.00530902	0.047648
CYP11A1	3.68312	1.15824	0.41552	2.78744	0.00531263	0.047648
LOC644656	32.4742	-0.344954	0.123763	-2.7872	0.00531649	0.047648
MCF2L-AS1	17.4148	-0.487521	0.174902	-2.78739	0.00531345	0.047648
STK3	140.156	0.356389	0.127837	2.78783	0.00530629	0.047648
MED10	394.884	-0.146853	0.0526954	-2.78684	0.00532255	0.0476748
DVL3	2136.63	0.191694	0.0687924	2.78656	0.00532704	0.0476873
CXCR2P1	580.954	0.335747	0.120499	2.7863	0.00533131	0.0476979
ANKRD36	42.6597	-0.579745	0.20811	-2.78576	0.00534027	0.0477014
HMOX1	3049.22	0.364589	0.130878	2.78572	0.00534095	0.0477014
ZNF57	65.5483	-0.293866	0.105479	-2.78603	0.00533585	0.0477014
TCTEX1D2	13.5241	-0.491925	0.176627	-2.7851	0.00535108	0.0477642
LOC100505549	133.651	-0.203918	0.0732424	-2.78415	0.00536685	0.0478773
NPRL3	5533.69	0.493799	0.177402	2.7835	0.00537761	0.0479212
SNX20	2330.31	0.175483	0.0630445	2.78348	0.00537796	0.0479212
SEC24C	4811.95	0.164354	0.059053	2.78315	0.00538332	0.0479413
ZNF687	2463.34	0.241695	0.086857	2.78268	0.0053912	0.0479839
LINC01569	68.9979	-0.391242	0.140627	-2.78214	0.00540023	0.0479857
TRIB2	1606.91	-0.25457	0.0915024	-2.78211	0.00540072	0.0479857
TTC7A	3105.4	0.19244	0.0691642	2.78236	0.00539654	0.0479857
EID1	1386.92	-0.286294	0.102913	-2.7819	0.00540424	0.0479894
NDE1	2376.81	0.275848	0.099204	2.78062	0.00542558	0.0481237
SEC14L4	18.2907	0.81268	0.292255	2.78072	0.00542386	0.0481237
ARNT	1833.38	0.159575	0.0574109	2.77952	0.00544395	0.0482312
GRB2	15808.7	0.227884	0.0819814	2.7797	0.00544091	0.0482312
HMGN4	2121.01	-0.193571	0.0696721	-2.77831	0.00546427	0.0483835
GPR84	73.4253	0.608582	0.219102	2.77763	0.00547577	0.0484299
ZBTB24	456.096	-0.154765	0.0557182	-2.77764	0.00547547	0.0484299
NDNL2	563.982	-0.142406	0.0512783	-2.77712	0.00548426	0.0484772
SEMA4F	207.267	-0.230278	0.082941	-2.7764	0.00549638	0.0485289
ZNF607	93.8437	-0.33203	0.119583	-2.77657	0.00549355	0.0485289
ACYP2	84.6461	-0.286994	0.103439	-2.77453	0.00552819	0.0486514
CD14	15541	0.415858	0.149869	2.77482	0.00552321	0.0486514
NACC1	2177.29	0.218153	0.0786256	2.77458	0.00552732	0.0486514
ROGDI	1620.12	0.317	0.114256	2.77447	0.00552914	0.0486514
SNORD4A	9.73523	-0.538377	0.194021	-2.77484	0.00552291	0.0486514
TMEM263	299.532	-0.412825	0.148755	-2.77521	0.00551662	0.0486514
SMIM19	196.707	-0.240975	0.0868601	-2.77428	0.00553235	0.0486519
ABHD8	540.164	0.200539	0.0722958	2.77386	0.00553954	0.0486875
ARPC1B	22158.5	0.211903	0.0764034	2.77348	0.00554601	0.0487167
PTPN1	2854.47	0.136532	0.0492403	2.77278	0.005558	0.0487943
CCT6P1	113.584	-0.266685	0.096187	-2.77257	0.00556164	0.0487985
USP4	5170.63	0.196251	0.0707918	2.77223	0.00556743	0.0488216
CD200	106.227	-0.533389	0.192492	-2.77097	0.00558899	0.0488981
COQ5	307.703	-0.246707	0.0890192	-2.77139	0.00558183	0.0488981
MRPL17	298.014	-0.184364	0.0665301	-2.77114	0.00558606	0.0488981
PIN4	74.3253	-0.366162	0.132151	-2.77079	0.00559197	0.0488981
TM9SF1	1191.83	0.220298	0.0795059	2.77084	0.00559126	0.0488981
AHCYL2	510.823	0.136672	0.0493345	2.77031	0.00560026	0.0489429
ATF5	547.134	0.254602	0.0919287	2.76956	0.00561314	0.0490125
ZNF547	36.2429	-0.407917	0.14729	-2.76948	0.00561456	0.0490125
ABI3	2610.64	0.32426	0.117186	2.76706	0.0056564	0.0491556
HIBCH	200.181	-0.140404	0.0507313	-2.76759	0.00564719	0.0491556
JPH4	23.8108	0.478951	0.173047	2.76775	0.0056445	0.0491556
LRRC37A6P	6.93373	-0.733965	0.265218	-2.7674	0.00565049	0.0491556
MOCS2	187.47	-0.294576	0.106428	-2.76784	0.00564291	0.0491556
MTCH1	4530.36	0.132014	0.0477053	2.76728	0.00565264	0.0491556
PALLD	114.565	0.35966	0.129953	2.76763	0.00564661	0.0491556
TTTY15	73.753	-0.389534	0.140766	-2.76724	0.00565333	0.0491556
MAPKAPK3	6523.24	0.215052	0.0777348	2.76649	0.00566634	0.0492144
C20orf24	172.219	0.317344	0.114737	2.76584	0.00567758	0.0492843
ZFP14	169.351	-0.441479	0.159653	-2.76524	0.0056881	0.049348
LOC103611081	369.23	-0.192821	0.0697357	-2.76503	0.00569181	0.0493525
JRKL	99.8648	-0.450528	0.162968	-2.76452	0.00570068	0.0494016
TNFRSF1B	36550.5	0.303928	0.109948	2.76428	0.00570483	0.0494099
IPO5P1	375.188	-0.239344	0.0866014	-2.76374	0.00571433	0.0494645
CLIP1	1407.72	0.260865	0.094415	2.76297	0.00572786	0.0495261
ZCCHC10	132.682	-0.565645	0.204723	-2.76297	0.00572776	0.0495261
KIF3A	97.0762	-0.490564	0.177605	-2.76211	0.00574289	0.0496283
WDR34	236.261	-0.302342	0.109515	-2.76073	0.00576717	0.0498103
BCL2L2	182.642	0.187468	0.0679325	2.75963	0.00578667	0.049935
CCRL2	141.086	0.296842	0.107582	2.75922	0.00579388	0.049935
FBXL18	594.788	0.187443	0.0679286	2.75941	0.00579059	0.049935
MR1	1499.03	0.138492	0.0501929	2.75919	0.00579453	0.049935
PRAM1	4723.5	0.39365	0.142699	2.75859	0.00580506	0.0499979
BCORP1	139.059	-0.451459	0.163694	-2.75794	0.00581664	0.0500196
CSNK1D	7601.39	0.209899	0.0761017	2.75813	0.00581329	0.0500196
LOC400684	3.43938	-0.875289	0.317374	-2.75791	0.00581729	0.0500196
SYNJ2BP	308.81	-0.355091	0.128787	-2.75721	0.00582973	0.0500988
LDAH	235.128	-0.230168	0.0834843	-2.75702	0.0058331	0.0500998
BANK1	1111.96	-0.387843	0.140707	-2.7564	0.00584423	0.0501591
CARD9	827.926	0.309359	0.112246	2.75609	0.00584973	0.0501591
NLN	233.405	0.320073	0.116127	2.75622	0.0058473	0.0501591
PDE7A	2488.71	-0.239062	0.0867507	-2.75574	0.00585598	0.0501848
LSM3	93.2722	-0.597806	0.216957	-2.75541	0.0058618	0.0501919
ZNF501	31.3735	-0.574403	0.20847	-2.75533	0.0058633	0.0501919
CFAP53	6.53059	-0.621591	0.225651	-2.75465	0.00587545	0.0502403
GPM6A	13.6601	-0.87063	0.316055	-2.75468	0.00587499	0.0502403
AXIN2	284.972	-0.349072	0.126747	-2.75409	0.0058855	0.0502984
NOL3	66.4878	0.367786	0.133582	2.75326	0.00590056	0.0503741
SERHL2	68.1206	-0.272489	0.0989765	-2.75306	0.00590406	0.0503741
TAGLN2	59216.4	0.282595	0.102648	2.75306	0.00590413	0.0503741
BACH1	3648.11	0.344463	0.12514	2.75262	0.00591205	0.0503861
CYFIP1	1253.78	0.301249	0.109435	2.75276	0.0059095	0.0503861
EIF4H	6913.07	0.112971	0.0410472	2.75222	0.00591931	0.0504202
EIF1B	1528.62	0.186363	0.067719	2.752	0.0059232	0.0504255
CHFR	2255.39	0.105351	0.0382862	2.75167	0.00592922	0.0504314
LYRM2	229.867	-0.389285	0.141476	-2.7516	0.00593042	0.0504314
FUCA2	596.925	0.192437	0.0699571	2.75079	0.00594517	0.0504726
IL31RA	7.58538	0.71096	0.258521	2.75011	0.0059575	0.0504726
NPEPPS	2700.05	0.201246	0.0731616	2.75071	0.00594661	0.0504726
PRKACA	5713.23	0.322171	0.117129	2.75056	0.00594935	0.0504726
RNASEH1-AS1	45.027	-0.344678	0.125307	-2.75067	0.00594744	0.0504726
RNF41	1612.81	0.103418	0.0376008	2.75042	0.00595194	0.0504726
RPS13	8264.06	-0.298619	0.108586	-2.75008	0.00595812	0.0504726
ADAM28	508.748	-0.389915	0.141817	-2.74941	0.0059702	0.0505473
CCR1	3825.4	0.311653	0.113371	2.74896	0.00597854	0.0505902
PDCD10	261.442	-0.573165	0.208519	-2.74874	0.00598252	0.0505962
CLEC2B	386.267	-0.355457	0.129374	-2.74751	0.00600493	0.0507302
VBP1	334.542	-0.354115	0.12888	-2.74763	0.00600276	0.0507302
ERLIN1	619.137	0.211907	0.0771371	2.74715	0.00601164	0.0507591
BANP	1316.62	0.201036	0.0731994	2.74642	0.00602503	0.0508445
DHX8	2600.24	0.242544	0.0883388	2.74561	0.00603978	0.0509102
FSD1	47.2082	0.389927	0.142036	2.74528	0.00604599	0.0509102
MORC4	133.7	-0.260785	0.0949899	-2.74539	0.00604381	0.0509102
ORC4	409.394	-0.221944	0.0808435	-2.74535	0.00604468	0.0509102
RPL19	32198.4	-0.205011	0.0746845	-2.74502	0.0060507	0.050922
GNL3L	1011.68	0.194487	0.0708643	2.7445	0.0060603	0.0509439
LIX1	5.71289	-0.784353	0.285826	-2.74417	0.00606648	0.0509439
SMIM3	453.336	0.232169	0.0845949	2.74448	0.00606074	0.0509439
TMEM191A	105.264	-0.207352	0.0755594	-2.74423	0.00606528	0.0509439
TUBGCP5	213.267	-0.238647	0.0869749	-2.74386	0.00607222	0.0509645
KPNB1	7724.51	0.234	0.0852965	2.74338	0.00608109	0.0509994
RASSF4	1793.11	0.23598	0.0860214	2.74327	0.00608298	0.0509994
ZDHHC11	33.1875	-0.418412	0.152536	-2.74304	0.00608737	0.0510085
PEAR1	134.87	0.542627	0.197876	2.74225	0.00610196	0.0511031
ITGAM	8379.78	0.315521	0.115096	2.74137	0.00611836	0.051185
PLXNB2	5746.48	0.33619	0.12263	2.7415	0.0061159	0.051185
GCNT4	74.1733	-0.656304	0.239428	-2.74113	0.0061228	0.0511945
RAB32	1168.28	0.249981	0.0912217	2.74037	0.00613708	0.0512861
ABHD10	389.853	-0.261992	0.0956379	-2.73941	0.00615496	0.051381
ASGR2	756.126	0.473577	0.172876	2.7394	0.00615509	0.051381
MLLT1	3372.84	0.291649	0.106516	2.73809	0.00617974	0.0515312
ODF2L	208.512	-0.392298	0.143274	-2.7381	0.00617952	0.0515312
PPM1F	9298.14	0.263035	0.0960812	2.73763	0.00618829	0.0515746
PPIL3	163.364	-0.400756	0.146408	-2.73726	0.00619541	0.0516062
LIPA	2020.4	0.236819	0.0865414	2.73648	0.00621008	0.0516685
TMEM18	318.864	-0.221728	0.0810312	-2.73633	0.00621292	0.0516685
ZNF234	174.272	-0.256382	0.0936885	-2.73653	0.00620902	0.0516685
PITPNM1	5590.28	0.183323	0.0670038	2.73601	0.00621891	0.0516905
PLXDC1	425.973	-0.340996	0.124658	-2.73545	0.00622943	0.0517502
NDUFAF5	47.3432	-0.349229	0.127709	-2.73456	0.00624636	0.0518629
EVI5	210.285	0.321979	0.117792	2.73346	0.00626728	0.0519456
PARVB	1031.95	0.220441	0.0806401	2.73364	0.00626391	0.0519456
TBC1D10B	3420.62	0.242421	0.0886931	2.73325	0.00627118	0.0519456
UBE2H	2670.04	0.16208	0.0592922	2.73358	0.00626499	0.0519456
VPS29	671.44	-0.290773	0.106387	-2.73315	0.00627311	0.0519456
SPATA24	25.8341	-0.322539	0.118021	-2.73289	0.00627815	0.0519594
ABCE1	542.115	-0.303544	0.111122	-2.73161	0.00630249	0.0520726
CXCL16	2395.4	0.335202	0.122718	2.73148	0.0063051	0.0520726
FLJ23867	75.6252	0.373762	0.136848	2.73122	0.00630995	0.0520726
SNHG19	40.7623	-0.318227	0.116519	-2.73112	0.00631204	0.0520726
ST14	826.842	0.341361	0.124975	2.73142	0.00630614	0.0520726
ZNF277	211.176	-0.306905	0.112358	-2.73149	0.0063049	0.0520726
PSRC1	195.97	0.308453	0.112951	2.73084	0.00631725	0.0520878
NCBP2-AS2	223.603	-0.185749	0.0680289	-2.73045	0.00632489	0.052123
ARV1	115.082	-0.312621	0.114509	-2.7301	0.0063315	0.0521497
ARF3	7355.84	0.249817	0.0915329	2.72925	0.00634779	0.0522561
INPP5D	12007.8	0.249125	0.091318	2.7281	0.00637003	0.0523834
MBOAT2	528.784	0.408509	0.149735	2.72821	0.00636785	0.0523834
FLRT1	8.01531	-0.601324	0.220477	-2.72738	0.00638391	0.0524695
C3AR1	1011.1	0.40144	0.147247	2.72631	0.00640475	0.0526129
TMEM38B	85.5625	-0.366585	0.134474	-2.72607	0.00640937	0.0526229
MAP2	4.87549	-0.765148	0.280701	-2.72585	0.00641364	0.05263
ZNF711	17.8691	-0.68302	0.250604	-2.7255	0.00642049	0.0526582
ZNFX1	5370.34	0.302399	0.110961	2.72528	0.00642477	0.0526654
GOLGA7B	491.996	-0.241069	0.0884827	-2.72447	0.00644041	0.0527657
LINC01012	9.76937	-0.52499	0.192715	-2.72417	0.00644624	0.0527854
PSMD2	4301.86	0.215266	0.0790402	2.7235	0.00645951	0.0528522
TOB1-AS1	18.4255	-0.396513	0.145595	-2.72341	0.00646124	0.0528522
RHBDF2	3151.89	0.264949	0.0972927	2.72322	0.00646495	0.0528547
PPM1M	4613.74	0.175592	0.064498	2.72244	0.00648025	0.0529517
KDM4A	1296.29	0.196082	0.0720559	2.72126	0.00650345	0.0529586
MACROD2	48.5611	-0.80713	0.296538	-2.72185	0.00649185	0.0529586
MFN2	3848.07	0.294	0.108003	2.72214	0.00648608	0.0529586
PTMS	1015.85	0.381502	0.140197	2.72117	0.00650507	0.0529586
SMIM4	44.8568	-0.364977	0.134106	-2.72156	0.00649739	0.0529586
ZADH2	828.969	-0.235986	0.0867185	-2.72129	0.00650274	0.0529586
ZNF37A	250.709	-0.238681	0.0876861	-2.722	0.00648884	0.0529586
M6PR	3359.78	0.103081	0.037886	2.72081	0.00651227	0.0529893
BIN2	14666	0.203827	0.0749289	2.72028	0.00652271	0.0530464
POU6F1	566.886	-0.209125	0.0768836	-2.72002	0.00652783	0.0530601
SIRPB2	4739.34	0.357839	0.131587	2.7194	0.00653995	0.0531028
ZCCHC18	77.3368	-0.352437	0.129598	-2.71947	0.00653857	0.0531028
ANTXRLP1	35.3965	-0.60821	0.223691	-2.71897	0.00654856	0.0531169
HES1	58.3437	0.555117	0.204159	2.71905	0.00654703	0.0531169
IGFBP7	229.702	0.294477	0.108327	2.71841	0.00655961	0.053123
MRPL36	162.614	-0.280626	0.103242	-2.71814	0.0065651	0.053123
NUCKS1	1867.99	-0.167008	0.0614345	-2.71848	0.00655822	0.053123
PTS	22.0294	-0.508194	0.186959	-2.71821	0.00656365	0.053123
SEC23B	1777.92	0.184642	0.0679315	2.71806	0.0065665	0.053123
HPS6	1032.88	0.160964	0.059225	2.71784	0.00657096	0.0531313
ADAMTS14	5.93423	0.62513	0.230161	2.71605	0.00660655	0.0533446
NFU1	171.899	-0.22814	0.0840042	-2.71582	0.00661114	0.0533446
RPL18A	18556.5	-0.247116	0.0909869	-2.71595	0.00660857	0.0533446
ZNRF1	188.814	0.220102	0.0810399	2.71597	0.00660825	0.0533446
ATP6V1G1	1204.82	-0.342089	0.126008	-2.71481	0.00663136	0.0533962
CD53	23198	0.160014	0.0589393	2.71489	0.0066298	0.0533962
PICALM	9466.72	0.267361	0.098478	2.71493	0.00662897	0.0533962
SETD2	2270.56	0.151043	0.0556324	2.71502	0.00662725	0.0533962
SH3PXD2A	410.18	-0.258684	0.0953349	-2.71342	0.00665928	0.0535932
EED	397.678	-0.174503	0.0643179	-2.71313	0.006665	0.0536113
RASGRP3	252.642	-0.368685	0.13591	-2.71271	0.00667365	0.0536529
ARHGEF9	469.994	-0.187979	0.0693098	-2.71215	0.0066848	0.0536589
BCAS4	287.319	-0.308767	0.113835	-2.7124	0.0066798	0.0536589
SMPDL3A	134.883	0.340195	0.125429	2.71226	0.00668263	0.0536589
TGM2	214.313	0.50962	0.187923	2.71186	0.00669071	0.0536784
ARMCX4	84.0924	-0.32881	0.121311	-2.71046	0.0067189	0.0537651
CD86	1187.02	0.250083	0.0922501	2.71092	0.00670966	0.0537651
NUP54	428.453	-0.213058	0.0785891	-2.71103	0.00670744	0.0537651
PLCL2	1892.34	0.101654	0.0375039	2.7105	0.00671814	0.0537651
ZNF626	72.6559	-0.479545	0.176922	-2.71049	0.00671848	0.0537651
CRLS1	293.121	-0.272039	0.100373	-2.71029	0.0067225	0.0537661
DEDD	1252.84	0.170411	0.0628893	2.7097	0.00673451	0.0538343
ITGB3BP	33.2866	-0.632747	0.23354	-2.70938	0.006741	0.0538583
RPL29	15226.3	-0.214045	0.0790181	-2.70881	0.00675256	0.0539228
TPI1	9245.7	0.187987	0.0694068	2.70849	0.00675911	0.0539472
ABCC3	625.713	0.464148	0.171422	2.70763	0.00677664	0.0540073
MIR600HG	543.58	-0.353628	0.130605	-2.7076	0.00677711	0.0540073
NFIX	717.094	0.502867	0.185705	2.70788	0.00677143	0.0540073
C5orf34	18.7294	-0.506647	0.187135	-2.70738	0.00678157	0.054015
MKL1	5621.29	0.269768	0.0996563	2.70698	0.00678978	0.0540525
ARID3A	993.111	0.335788	0.124089	2.70603	0.0068093	0.0540719
LRRC25	11621.5	0.313961	0.116001	2.70653	0.00679912	0.0540719
NR1D2	492.181	-0.321163	0.118685	-2.70601	0.00680971	0.0540719
TMA7	404.733	-0.4318	0.15956	-2.70619	0.00680594	0.0540719
TSSK6	93.5148	-0.202371	0.0747814	-2.70616	0.0068066	0.0540719
RPL37	12112	-0.260623	0.0963195	-2.70582	0.00681355	0.0540747
C14orf132	64.5128	-0.595917	0.220294	-2.7051	0.00682847	0.0541653
PACSIN2	6271.62	0.301643	0.111529	2.70462	0.00683832	0.0541878
SNRPD1	166.788	-0.36332	0.134325	-2.70479	0.00683482	0.0541878
PECAM1	9842.65	0.295799	0.109378	2.70438	0.0068431	0.0541911
ZNF781	15.0132	-0.768525	0.284191	-2.70426	0.00684574	0.0541911
CDC42EP4	340.732	0.300718	0.111232	2.70351	0.00686121	0.0542857
IL7R	9708.87	-0.324279	0.119975	-2.70289	0.00687385	0.0543439
TRIM62	526.758	0.156912	0.0580549	2.70281	0.0068756	0.0543439
ADGRA2	156.496	0.313778	0.116139	2.70173	0.00689789	0.0543591
ARMC8	1028.27	0.10014	0.0370645	2.70177	0.00689705	0.0543591
ATP6V1B2	16266.6	0.295461	0.109361	2.7017	0.00689861	0.0543591
FAM53B	5869.08	0.17695	0.0654891	2.70197	0.006893	0.0543591
FLT3LG	2312.58	-0.217184	0.0803644	-2.70249	0.00688229	0.0543591
NSUN6	173.469	-0.323872	0.119868	-2.7019	0.00689442	0.0543591
IRAK1	3958.68	0.124434	0.0460631	2.70138	0.00690519	0.0543832
RAD17	422.193	-0.174016	0.0644352	-2.70064	0.00692072	0.0544777
RFXAP	96.0447	-0.320861	0.118858	-2.69952	0.00694387	0.0546322
CEBPA	2178.7	0.285954	0.105941	2.69919	0.00695094	0.0546452
P2RY13	6798.24	0.314752	0.116619	2.69898	0.00695523	0.0546452
ZNF285	33.0028	-0.540122	0.200124	-2.69894	0.00695612	0.0546452
PPP2R5B	1081.42	0.290134	0.107518	2.69846	0.00696601	0.0546951
LCP2	8913.27	0.210997	0.0782049	2.698	0.00697573	0.0547158
SLC51A	44.9557	0.517435	0.191774	2.69814	0.00697273	0.0547158
KIAA0020	235.451	-0.255115	0.0945812	-2.69731	0.00699015	0.0547769
SPIN2B	66.5326	-0.220523	0.0817571	-2.69729	0.00699061	0.0547769
NEDD9	3235.15	0.271687	0.100746	2.69675	0.00700196	0.0548103
RPF1	484.683	-0.214338	0.0794785	-2.69681	0.00700079	0.0548103
CAMKK2	5079.04	0.249731	0.0926263	2.69612	0.00701531	0.0548303
RCAN3	723.899	-0.309318	0.114734	-2.69596	0.00701871	0.0548303
STAT5A	5741.88	0.228709	0.084826	2.69621	0.00701325	0.0548303
ZNF287	82.0287	-0.29586	0.109731	-2.69623	0.00701294	0.0548303
SSB	634.485	-0.194405	0.0721193	-2.6956	0.00702615	0.0548607
FCER1G	9157.39	0.324141	0.120264	2.69525	0.00703356	0.0548909
SETD7	464.741	0.234754	0.0871192	2.69463	0.0070467	0.0549657
SHFM1	195.537	-0.307071	0.113988	-2.69389	0.00706239	0.0550603
PTCH2	32.461	-0.3025	0.112313	-2.69337	0.00707329	0.0551175
ACOX2	5.34144	0.808019	0.300112	2.69239	0.00709417	0.0552322
TRIM52	366.468	-0.295402	0.109719	-2.69234	0.00709515	0.0552322
RNF123	2259.68	0.283312	0.105248	2.69185	0.00710573	0.0552866
EIF4G3	979.276	0.235624	0.0875716	2.69065	0.00713135	0.0554471
OSCAR	3721.49	0.377066	0.140145	2.69055	0.00713353	0.0554471
NHSL1	24.2813	0.392973	0.146082	2.69007	0.00714362	0.0554932
OXCT1	406.366	-0.245022	0.0910885	-2.68993	0.00714664	0.0554932
ARL14EP	343.113	-0.345565	0.128509	-2.68904	0.00716579	0.0555209
C6orf89	3178.57	0.119957	0.0446192	2.68845	0.00717842	0.0555209
CRKL	2952.09	0.133565	0.0496637	2.68938	0.0071585	0.0555209
CUL3	2043.01	0.144586	0.0537793	2.68851	0.00717709	0.0555209
DCAF13	303.581	-0.304475	0.113274	-2.68795	0.00718929	0.0555209
FASTKD2	502.983	-0.14052	0.0522804	-2.68781	0.00719218	0.0555209
LILRA6	1465.33	0.402505	0.149739	2.68804	0.00718728	0.0555209
[truncated: 2,819 more rows]
