# Supplementary material for: Gene Expression Signature of Traumatic Brain Injury
Source: Front Genet. 2021 Mar 30;12:646436. doi: 10.3389/fgene.2021.646436 (PMC8042258; doi:10.3389/fgene.2021.646436)
Supplement: Supplementary Table 2 — The differentially expressed genes in GSE104687. [file Table_2.XLSX]

## Sheet: Table S2
Table S2. The differentially expressed genes in GSE104687.
DEG	logFC	AveExpr	t	P.Value	adj.P.Val	B
RPS4Y1	0.916342	2.26841	3.76526	0.000219449	0.0820111	0.454779
DDX3Y	0.764477	2.06669	4.00533	8.76683e-05	0.0766301	1.252
KDM5D	0.711815	1.76478	3.75231	0.000230296	0.0820111	0.412987
USP9Y	0.683285	1.71691	3.67155	0.000310308	0.0947177	0.155001
NLGN4Y	0.671357	1.68755	3.76462	0.000219972	0.0820111	0.452718
GUSBP9	0.559079	1.91076	4.36885	2.01625e-05	0.0524154	2.53688
EIF1AY	0.553313	1.33991	3.7807	0.000207137	0.0820111	0.50481
TXLNGY	0.499855	1.33766	3.47971	0.000617676	0.131546	-0.438298
ZFY	0.477002	1.13806	3.88822	0.000137896	0.0803893	0.857915
UTY	0.453057	1.55726	3.44811	0.000689957	0.139156	-0.533348
TRNV	0.406263	1.57867	2.47629	0.0141168	0.515672	-3.07284
TTTY15	0.395928	1.15428	3.63641	0.000352748	0.102759	0.0442704
FAM3C2	0.381334	0.664318	3.5381	0.000502414	0.12184	-0.260647
SNORD116-18	0.375576	0.333547	3.64993	0.000335814	0.100902	0.0867536
AGKP1	0.352138	0.910019	3.52077	0.000534319	0.123452	-0.313638
TTTY14	0.345872	0.842481	3.79186	0.000198651	0.0820111	0.54107
PSMA6P1	0.34281	0.933332	3.27844	0.00123353	0.186778	-1.03068
SNORD118	0.339431	0.532242	2.89987	0.00415617	0.317156	-2.05923
LOC105379509	0.338363	2.17241	2.41272	0.0167483	0.555138	-3.21214
GAPDHP1	0.330032	0.897411	3.5845	0.000425565	0.110589	-0.117634
LOC105377215	0.327016	0.684614	4.12	5.57154e-05	0.0727963	1.64736
LOC105379510	0.31825	5.56338	2.10875	0.0362269	0.678989	-3.83087
TMSB4Y	0.311876	0.838868	3.40236	0.000808745	0.152472	-0.669614
CNDP1	0.282614	3.39943	3.01861	0.00287447	0.275005	-1.74887
PCDH11Y	0.269746	2.21618	3.85094	0.000158947	0.0820111	0.734518
MT1G	0.253667	2.46644	2.51363	0.0127486	0.491296	-2.98944
KALP	0.248673	0.706258	3.41746	0.00076759	0.149099	-0.624837
VEGFA	0.239981	2.3673	2.89544	0.00421283	0.319301	-2.07059
ZNF839P1	0.231391	0.838443	2.54572	0.0116689	0.480857	-2.91685
LOC101929599	0.21747	1.15881	2.74288	0.00665076	0.378062	-2.45208
SNORA76C	0.214734	1.48347	2.06061	0.0406512	0.699841	-3.92161
LOC105369154	0.207966	1.26321	3.31587	0.00108726	0.178446	-0.92289
TBC1D3L	0.206932	1.4158	3.47749	0.000622502	0.131546	-0.444985
LOC105379024	0.204344	1.62308	2.60221	0.00996503	0.455172	-2.78698
RPS26P25	0.20387	4.34698	2.51983	0.0125334	0.489423	-2.97549
LOC102723897	0.20014	1.64721	4.17524	4.46328e-05	0.0715241	1.84112
LOC105377223	0.194415	0.594361	2.99871	0.00306002	0.284272	-1.80165
SNORD116-21	0.194362	0.209424	2.09294	0.0376323	0.684142	-3.86089
CDY4P	0.193042	0.665371	2.64862	0.00873597	0.430623	-2.67829
TTTY10	0.192023	0.61263	2.76481	0.00623548	0.375876	-2.39841
PPP2CBP1	0.190549	0.345919	2.26435	0.0246393	0.614042	-3.52397
PRKY	0.190445	0.544967	3.58513	0.000424603	0.110589	-0.115682
ATE1-AS1	0.187073	0.940211	2.79329	0.00573122	0.362681	-2.32811
CCDC85B	0.186107	1.61262	2.3741	0.0185507	0.571683	-3.29509
S100A12	0.184206	0.667776	2.30319	0.0223099	0.59752	-3.44414
LOC285442	0.182918	0.786042	3.21126	0.00154301	0.203234	-1.22147
CA2	0.182549	3.50957	2.68775	0.00780772	0.40689	-2.58527
LOC105377222	0.179369	0.514006	2.70591	0.00740786	0.39692	-2.54166
LOC101929670	0.177555	1.69889	2.93816	0.00369477	0.29524	-1.96038
MID1IP1	0.175604	2.92663	2.16026	0.0319579	0.667535	-3.73158
SLC9A3R2	0.174884	1.75227	3.77144	0.000214436	0.0820111	0.474799
APC2	0.174279	2.13034	3.05605	0.00255292	0.262528	-1.64865
LOC728540	0.173989	0.355697	3.77845	0.000208888	0.0820111	0.497516
LOC728575	0.173989	0.355697	3.77845	0.000208888	0.0820111	0.497516
TECRP1	0.172474	0.32375	1.98908	0.0480734	0.71552	-4.05274
LOC102723564	0.171773	1.38888	3.76207	0.000222076	0.0820111	0.444469
QDPR	0.168036	4.44261	2.61621	0.00957885	0.449057	-2.75438
SNORD32A	0.166169	0.314457	2.12943	0.0344579	0.670929	-3.79129
LOC105376700	0.163799	0.895546	2.82039	0.0052862	0.35774	-2.26063
LOC105370733	0.161228	0.743266	3.01048	0.00294902	0.278927	-1.77048
RPS2P5	0.160921	1.50062	2.12691	0.0346689	0.672661	-3.79612
LOC102723534	0.160343	0.940256	3.51817	0.00053926	0.123452	-0.321559
MT1H	0.159585	0.62876	2.0131	0.0454624	0.708359	-4.0092
SMA5	0.155913	3.65242	2.28343	0.0234699	0.598492	-3.48492
LOC105377221	0.153989	0.484681	2.61641	0.00957326	0.449057	-2.75389
SCAND1	0.153922	1.37449	2.44833	0.0152253	0.534274	-3.13453
HERC2P7	0.152503	1.65462	3.97634	9.8161e-05	0.0786515	1.15355
SNORD95	0.152378	0.236125	2.04099	0.0425831	0.706208	-3.95803
RGMA	0.152064	2.11177	2.56823	0.0109611	0.46944	-2.86543
NDUFS7	0.151216	2.62121	2.02468	0.044247	0.708359	-3.98803
TBC1D3K	0.150535	0.731258	3.17304	0.00174977	0.218495	-1.32842
RERGL	0.148864	0.8947	2.80612	0.00551647	0.360822	-2.29624
INF2	0.144378	2.3848	2.03001	0.0436974	0.708359	-3.97825
POU3F3	0.143588	1.58112	2.48601	0.0137488	0.510758	-3.05126
MAFK	0.143146	1.76055	2.50207	0.0131591	0.49813	-3.01539
HSPA5	0.142664	3.43767	2.47042	0.0143436	0.520428	-3.08586
MS4A4E	0.142366	1.65358	2.6312	0.00918024	0.439971	-2.71928
GTPBP6	0.142132	1.99825	2.94843	0.00357921	0.29524	-1.93365
ST3GAL5-AS1	0.141756	1.24759	2.28858	0.0231628	0.598492	-3.47433
PIM3	0.140324	1.73504	2.97791	0.00326586	0.294129	-1.85652
DDX11	0.140192	1.10184	2.75363	0.00644418	0.376661	-2.42582
LOC105376060	0.140013	0.705039	2.31803	0.0214722	0.594652	-3.4133
SNORD55	0.138583	0.2235	1.97537	0.0496198	0.720875	-4.07737
SERTAD4	0.138566	1.04164	3.54706	0.000486615	0.121527	-0.233138
GHRLOS	0.137907	0.913776	3.59429	0.000410828	0.110589	-0.0872454
LOC100124334	0.137482	0.56807	3.63685	0.000352191	0.102759	0.0456368
HSD11B1	0.136569	1.59725	2.70581	0.00741001	0.39692	-2.5419
ZNF385A	0.13633	1.90424	3.02575	0.00281037	0.271763	-1.72984
MBD3	0.136228	2.39903	2.14696	0.0330158	0.670229	-3.75742
PGAM2	0.136125	2.09494	2.06936	0.0398149	0.693515	-3.90527
LOC105373335	0.135706	0.634395	3.37671	0.000883467	0.158776	-0.745328
SLC5A3	0.135545	2.76471	2.09864	0.0371202	0.680313	-3.85009
LOC643367	0.13548	3.10701	1.9765	0.0494907	0.720875	-4.07535
EIF4EBP3	0.135359	0.76455	2.41089	0.0168303	0.555138	-3.2161
LOC105370286	0.133796	1.14464	2.51849	0.0125797	0.489423	-2.97851
LOC101928792	0.133379	0.708546	2.92827	0.00380916	0.297954	-1.98601
DNASE1L2	0.133321	0.867977	2.66672	0.00829483	0.418152	-2.63541
ABHD17A	0.13286	2.63391	2.21553	0.0278668	0.641474	-3.6225
ZBTB45P2	0.132758	1.01502	2.06564	0.040169	0.69548	-3.91223
HMGN1P36	0.132303	1.31423	2.43531	0.0157671	0.54143	-3.16302
LINC01116	0.132238	0.526338	2.73537	0.0067987	0.378062	-2.47038
SLC35E2B	0.132096	2.92175	3.79181	0.000198688	0.0820111	0.540907
HSP90AA1	0.131712	5.76643	2.37598	0.0184594	0.569783	-3.29109
FASN	0.131538	2.65418	2.1961	0.0292495	0.64976	-3.66113
CSDC2	0.131009	1.28413	2.09835	0.0371466	0.680313	-3.85065
PANX2	0.130111	1.32766	2.04099	0.0425825	0.706208	-3.95801
NFIC	0.130109	2.10925	2.48313	0.0138569	0.51166	-3.05766
DOHH	0.129957	1.30328	2.6038	0.0099204	0.454213	-2.78328
G0S2	0.129937	0.617623	2.38731	0.017916	0.567348	-3.26687
ANGPT2	0.129896	1.55411	2.50403	0.0130889	0.496449	-3.01101
LOC105374869	0.129364	0.703907	2.08974	0.0379219	0.684169	-3.86694
ZNF524	0.128212	1.05288	3.22097	0.00149418	0.203234	-1.19409
TRIM47	0.127788	1.89172	2.08903	0.0379872	0.684169	-3.86829
SPDYE10P	0.127645	0.640016	2.42736	0.0161067	0.549171	-3.18037
LOC100506217	0.127601	1.46033	2.31324	0.0217397	0.59752	-3.42328
LRRC4B	0.127443	2.5612	2.10285	0.0367466	0.680313	-3.84211
CLDN15	0.124076	1.04984	2.14411	0.0332469	0.670229	-3.76295
FGF14-AS1	0.123869	0.975192	2.154	0.0324521	0.669217	-3.74376
ISG20	0.123541	1.03793	2.59263	0.0102373	0.459745	-2.80919
SMTN	0.122785	1.04434	2.10604	0.0364644	0.680313	-3.83603
GAS2L1	0.122442	1.79513	2.29769	0.0226276	0.59752	-3.45552
LOC105377808	0.122325	0.729487	2.37859	0.0183327	0.569783	-3.28551
LINC00116	0.12185	1.2353	2.72094	0.00709108	0.388494	-2.50537
SAMD4A	0.121475	2.52583	2.81548	0.00536438	0.358184	-2.27289
LOC101928818	0.120413	0.79558	2.1136	0.0358056	0.6783	-3.82163
STAG3L5P-PVRIG2P-PILRB	0.119835	2.5727	3.89962	0.000132009	0.0803893	0.895828
ADARB2-AS1	0.119077	0.633545	2.55152	0.0114826	0.480436	-2.90364
RTEL1	0.118286	1.32085	2.88742	0.0043171	0.324062	-2.0911
PLXNA3	0.118283	1.32529	2.59792	0.0100861	0.456369	-2.79694
HIST2H3D	0.118255	0.747239	2.19548	0.029295	0.64976	-3.66237
C4orf48	0.118088	1.45219	2.07569	0.0392182	0.68962	-3.8934
ACHE	0.117224	1.52055	2.363	0.0190999	0.573524	-3.31872
PYGM	0.117086	1.68126	2.11846	0.0353872	0.676424	-3.81234
LIME1	0.117013	1.00651	2.20386	0.0286901	0.647547	-3.64573
AK3P5	0.116841	0.719404	2.89505	0.00421776	0.319301	-2.07157
HLA-DQA2	0.11661	0.458011	1.99608	0.0472998	0.712403	-4.04011
BEND3P3	0.116509	1.82979	4.08604	6.37834e-05	0.0766301	1.52932
PCDHGB2	0.116136	0.777539	2.52865	0.0122327	0.485022	-2.95558
RPL29P4	0.114946	0.839432	2.16371	0.0316882	0.667535	-3.72485
HAGHL	0.114903	1.50713	2.30865	0.0219984	0.59752	-3.43282
LOC105373084	0.114663	0.839223	2.10302	0.0367308	0.680313	-3.84177
NCOR2	0.114507	2.18867	1.99231	0.0477147	0.71552	-4.04691
CROCC	0.114171	1.13005	2.56102	0.0111834	0.471224	-2.88194
AGRN	0.113591	1.46659	2.04082	0.0425995	0.706208	-3.95833
HES6	0.113573	2.03528	2.17962	0.0304695	0.660891	-3.69367
TMEM132A	0.112908	2.49094	2.23484	0.0265487	0.631784	-3.58377
E4F1	0.11258	1.67838	2.8999	0.00415574	0.317156	-2.05914
LOC105373101	0.112223	1.32833	2.57864	0.0106466	0.467547	-2.84148
ATP5D	0.111235	2.74884	2.04583	0.0420989	0.706208	-3.94906
SCRIB	0.111032	1.69951	2.01924	0.0448146	0.708359	-3.99799
LOC400927	0.110604	0.950298	2.02945	0.0437553	0.708359	-3.97929
LOC105375470	0.110434	0.765824	2.32518	0.0210786	0.593471	-3.39838
RPS26	0.110427	1.21716	1.97522	0.049637	0.720875	-4.07764
GAREML	0.110326	1.6803	2.21566	0.0278577	0.641474	-3.62224
TLE2	0.110161	1.55477	2.58108	0.0105744	0.467462	-2.83587
CD24P4	0.110048	1.57842	2.07327	0.0394456	0.68975	-3.89795
LOC400002	0.109703	1.14106	2.16332	0.031718	0.667535	-3.7256
HEXIM1	0.109227	2.14877	3.71415	0.000265305	0.0850302	0.290488
HCN2	0.109108	2.59531	2.05501	0.0411948	0.700935	-3.93204
LRRC61	0.108161	0.746057	3.15158	0.00187687	0.223399	-1.38798
RAB11B	0.10772	2.5044	2.40637	0.0170335	0.557065	-3.22586
ASPHD1	0.107621	2.47518	2.52086	0.0124982	0.489423	-2.97318
JUND	0.107379	2.71557	3.05192	0.00258673	0.262845	-1.65977
LOC105377064	0.107212	0.775668	2.28439	0.0234125	0.598492	-3.48295
MIB2	0.106855	1.59678	2.07384	0.0393921	0.68975	-3.89688
CSPG4P11	0.106365	0.560268	2.07922	0.0388888	0.686327	-3.88676
CPLX3	0.106344	0.859174	2.82047	0.00528496	0.35774	-2.26043
CDHR1	0.106022	1.2924	2.78739	0.0058326	0.362681	-2.34274
DOT1L	0.105912	1.01268	2.48554	0.0137663	0.510758	-3.05229
TRBV26OR9-2	0.105796	0.728755	2.29139	0.0229961	0.597955	-3.46852
FBXL14	0.105755	1.88344	2.64547	0.00881478	0.431093	-2.68571
MGC16025	0.105541	0.798579	2.81384	0.00539077	0.358701	-2.27699
OSGIN1	0.105257	0.547091	2.34142	0.0202077	0.587	-3.36431
FAM173A	0.104168	1.57036	2.12654	0.0346999	0.672661	-3.79683
LOC101929823	0.10298	2.40268	2.02245	0.0444794	0.708359	-3.99212
SPHK2	0.102968	1.75269	2.4039	0.0171459	0.559563	-3.2312
ZDHHC8	0.102507	1.47868	2.29571	0.0227428	0.59752	-3.45961
LOC101929322	0.100915	2.09584	2.00791	0.0460162	0.708359	-4.01866
SPECC1L-ADORA2A	0.100724	1.21432	2.74241	0.00665998	0.378062	-2.45323
DAO	0.100551	0.382887	2.0884	0.0380445	0.684169	-3.86948
CD52	0.100356	0.646247	2.06552	0.0401802	0.69548	-3.91245
CAPN15	0.100274	0.943122	2.29514	0.022776	0.59752	-3.46078
CHST12	0.100205	1.3167	2.50797	0.0129483	0.494038	-3.00217
LOC730183	0.0999902	0.783021	2.52272	0.012434	0.489423	-2.96896
ENDOG	0.0999301	1.39442	2.13507	0.0339879	0.670229	-3.78042
PTP4A1P3	0.0998141	0.71419	2.20125	0.0288776	0.647977	-3.65093
FSCN1	0.0996758	2.76277	2.17548	0.0307822	0.660891	-3.70179
USE1	0.0995134	2.19913	3.73261	0.00024779	0.0828937	0.349595
FLYWCH2	0.0993154	1.78962	2.2904	0.0230546	0.597955	-3.47056
FAM43B	0.0990642	0.906752	2.80638	0.00551217	0.360822	-2.29559
KLHL17	0.0990225	0.72732	2.75481	0.00642177	0.376496	-2.42292
GDF11	0.098829	1.85776	2.6149	0.00961432	0.449057	-2.75743
SLC38A2	0.0986695	3.90956	2.02575	0.0441365	0.708359	-3.98607
RPS18P5	0.0983596	1.25587	2.40649	0.0170283	0.557065	-3.22561
RBM17P3	0.0982119	0.564114	2.07353	0.0394208	0.68975	-3.89745
PMEPA1	0.0980414	2.06248	2.97853	0.00325954	0.294129	-1.85489
CDK2AP2	0.097911	1.8893	2.05685	0.0410156	0.700935	-3.92861
RPS10P19	0.0974734	0.760029	2.31039	0.0218998	0.59752	-3.4292
MIR4458HG	0.0973016	1.14956	3.53561	0.000506874	0.12184	-0.268256
LOC105372851	0.097186	1.07548	2.04472	0.0422097	0.706208	-3.95112
LOC101928521	0.0969532	0.813383	2.32125	0.0212939	0.594313	-3.40658
LOC101929301	0.0965475	0.626185	2.15871	0.0320794	0.667535	-3.73459
RPS25P9	0.0965102	0.458106	2.00184	0.0466714	0.708359	-4.02968
CORT	0.0962435	0.854866	2.73668	0.00677268	0.378062	-2.46719
NUBP2	0.0958555	1.6997	2.27936	0.023715	0.601635	-3.49327
INTS1	0.0955753	2.39635	1.98477	0.0485546	0.718945	-4.0605
TMEM150B	0.0952043	1.00982	2.6569	0.00853164	0.425035	-2.65871
SAMD1	0.0951926	1.64366	1.98075	0.0490075	0.720875	-4.06772
ATXN7L2	0.0940438	1.4722	2.15027	0.0327498	0.669945	-3.75101
RPS20P4	0.0940154	0.887114	2.41303	0.0167346	0.555138	-3.21147
CNTF	0.0938227	0.785747	2.31768	0.0214916	0.594652	-3.41403
DENND4B	0.0934877	2.32595	2.26118	0.0248388	0.614042	-3.53044
SAMD11P1	0.0930737	0.660478	2.6475	0.00876405	0.430623	-2.68094
APBA3	0.0930129	0.989057	2.37883	0.0183212	0.569783	-3.285
SKI	0.09281	2.36829	1.99711	0.0471872	0.712253	-4.03825
ENGASE	0.0921893	1.73263	2.19419	0.0293892	0.650735	-3.66493
COL11A2	0.0919089	1.0791	2.4015	0.0172554	0.559563	-3.23637
ABTB2	0.0913292	0.925795	2.67554	0.00808732	0.415705	-2.61443
CGN	0.0907407	0.927589	2.11145	0.0359915	0.678546	-3.82572
RPL17P18	0.0907369	1.13433	2.35937	0.0192822	0.57577	-3.3264
FLCN	0.0906785	3.11752	2.3096	0.0219447	0.59752	-3.43085
GBAP1	0.0903329	1.35893	2.96818	0.00336642	0.295186	-1.88207
ARSDP1	0.0898995	0.674402	2.54475	0.0117002	0.480857	-2.91905
TRIM41	0.0898389	2.24852	2.42005	0.0164244	0.555138	-3.19626
LOC100420027	0.0896726	0.669994	2.04613	0.0420692	0.706208	-3.94851
BRICD5	0.0894932	1.47818	2.25883	0.024987	0.614042	-3.53521
IRF2BP1	0.0894732	1.49728	2.532	0.0121203	0.485022	-2.94801
SSNA1	0.0890512	2.35557	2.17533	0.0307935	0.660891	-3.70209
MEX3D	0.0890135	1.01265	2.49188	0.0135305	0.507195	-3.03816
ACAP3	0.0889652	2.72336	2.10269	0.0367603	0.680313	-3.8424
C14orf80	0.0888528	0.74694	2.50713	0.0129781	0.494197	-3.00405
LOC105371397	0.0886453	1.00444	2.15775	0.0321549	0.667535	-3.73646
MTFP1	0.0885884	0.945311	2.55699	0.0113096	0.474854	-2.89116
CROCCP2	0.0884224	2.06749	2.96919	0.00335582	0.295186	-1.87941
RABEP2	0.0881665	1.03929	2.43843	0.0156358	0.53825	-3.15621
LOC151174	0.0880491	0.745698	2.25957	0.0249402	0.614042	-3.5337
ZNF414	0.0880389	0.727014	2.42021	0.0164173	0.555138	-3.19591
FLRT1	0.08797	1.30307	2.36388	0.0190555	0.573524	-3.31683
CCDC94	0.0877273	1.64322	3.20375	0.00158175	0.205521	-1.24257
TMCC2	0.0876701	3.12662	2.36274	0.019113	0.573524	-3.31927
RAD52	0.0876524	2.059	2.41112	0.0168199	0.555138	-3.2156
ATF4	0.0875034	4.12987	2.18058	0.0303966	0.660891	-3.69177
MAPT-IT1	0.087395	1.28814	2.11569	0.0356252	0.676949	-3.81764
NUTM2B-AS1	0.0870116	2.70672	3.098	0.00223235	0.239822	-1.53508
FN3K	0.0869972	2.29212	2.63045	0.00919985	0.439971	-2.72105
DDX39A	0.0867278	1.83483	2.1545	0.032412	0.669217	-3.74278
FAM19A5	0.0865508	2.73974	2.01917	0.0448223	0.708359	-3.99813
RBM14	0.0864996	2.27484	2.00258	0.0465911	0.708359	-4.02834
NACC1	0.0864444	2.07599	2.22213	0.0274102	0.635825	-3.6093
CPSF1	0.0864426	2.00529	2.33447	0.0205765	0.589799	-3.37892
LOC102723658	0.0860824	0.915566	2.11627	0.0355746	0.676949	-3.81651
DPYSL4	0.0860759	2.03985	2.43922	0.0156026	0.53825	-3.15448
PEX5	0.0860509	2.70614	3.4497	0.000686144	0.139156	-0.52859
SPCS2P2	0.0859476	1.50537	2.596	0.0101407	0.456687	-2.80138
DMWD	0.0859268	2.0633	1.99121	0.0478367	0.71552	-4.0489
TAF1C	0.0859015	1.78653	2.26071	0.0248681	0.614042	-3.53138
NFIX	0.0858972	2.92188	2.02403	0.044315	0.708359	-3.98923
NPRL3	0.0856208	1.80521	2.1969	0.0291917	0.64976	-3.65955
SLC38A10	0.0855371	1.84549	2.13528	0.0339708	0.670229	-3.78002
LINC00852	0.0850777	0.764139	2.43915	0.0156056	0.53825	-3.15463
ZNF517	0.0841264	0.943572	3.06807	0.00245701	0.258187	-1.61626
ATP13A1	0.0841108	1.87641	2.67411	0.0081207	0.415705	-2.61784
ZNF768	0.0838978	1.93615	2.67441	0.00811375	0.415705	-2.61713
DBP	0.083326	1.85235	2.36887	0.0188078	0.573524	-3.30624
LOC105370048	0.0832823	0.828809	2.08371	0.0384744	0.686327	-3.87833
LOC102724437	0.0831907	0.699931	2.22362	0.0273078	0.635825	-3.60631
LOC100996348	0.0829882	0.943447	2.01817	0.044927	0.708359	-3.99995
FBF1	0.0827248	1.19257	2.49931	0.0132588	0.499316	-3.02157
IER5L	0.0825545	0.711244	2.10215	0.0368083	0.680313	-3.84343
LOC105378413	0.0825365	0.865149	2.58751	0.0103854	0.462334	-2.82102
DUSP16	0.0823992	2.44764	2.10136	0.0368784	0.680313	-3.84494
PHRF1	0.0821002	1.86253	2.35063	0.0197281	0.581859	-3.3449
TRIM8	0.0820251	2.80331	2.22269	0.0273714	0.635825	-3.60817
SEMA3F	0.0819578	0.691031	2.20831	0.0283737	0.645374	-3.63689
EEPD1	0.0817472	1.31322	2.14888	0.0328616	0.669945	-3.75371
SPACA6P	0.0815706	1.1489	2.18811	0.0298357	0.655738	-3.67694
LOC105371408	0.0814964	0.886179	2.44369	0.0154164	0.536089	-3.1447
RPL12P20	0.0813149	1.63795	2.09257	0.0376659	0.684142	-3.8616
REPIN1	0.0812962	2.22956	2.79296	0.00573685	0.362681	-2.32893
PTTG2	0.0808167	0.639153	2.02877	0.0438244	0.708359	-3.98052
AMIGO3	0.0807182	0.812826	2.394	0.0176017	0.563925	-3.25251
CTU2	0.0803958	1.32573	2.25859	0.0250023	0.614042	-3.5357
POMZP3	0.0802995	1.29407	1.98378	0.048666	0.719591	-4.06228
NAV2	0.0802223	2.2458	2.24648	0.0257809	0.624391	-3.56027
SPRN	0.0795182	1.71543	2.14007	0.033576	0.670229	-3.77076
LOC105371588	0.0794585	1.22238	2.09001	0.0378979	0.684169	-3.86644
CDC25B	0.0793941	2.2462	2.52224	0.0124507	0.489423	-2.97006
AGAP1-IT1	0.0792208	1.24212	2.09922	0.0370687	0.680313	-3.84899
LOC101929828	0.0791886	1.56134	2.04352	0.0423297	0.706208	-3.95335
ZBED1	0.0787924	1.98364	2.87831	0.00443856	0.324062	-2.11436
ADCK5	0.0787437	0.837719	2.45965	0.0147677	0.525893	-3.10964
LOC105372438	0.0781099	0.827158	2.10956	0.0361562	0.678988	-3.82932
LOC100419838	0.0780354	1.33159	3.72558	0.000254328	0.0828937	0.327053
KRI1	0.0777948	1.59594	2.65697	0.00853004	0.425035	-2.65855
MZF1	0.0772686	1.42105	2.24473	0.0258948	0.625498	-3.5638
BMP2	0.0769555	0.79947	2.47078	0.0143296	0.520428	-3.08506
HOOK2	0.0765937	1.52886	2.27344	0.0240759	0.608382	-3.5054
GNB1L	0.0765319	0.663412	2.03865	0.0428186	0.707054	-3.96235
PDXDC2P	0.0762065	1.86079	2.01867	0.0448741	0.708359	-3.99903
CCDC9	0.0761702	1.23988	2.58523	0.0104522	0.464191	-2.8263
BAHCC1	0.0759852	0.997608	2.01615	0.0451392	0.708359	-4.00363
SRCIN1	0.0757197	2.24465	2.05358	0.0413344	0.700935	-3.93469
MLST8	0.0756289	2.15389	2.04206	0.0424758	0.706208	-3.95605
CLUH	0.0752445	2.03664	1.98513	0.0485145	0.718945	-4.05985
DUSP7	0.075201	1.81265	2.15723	0.0321959	0.667535	-3.73747
LOC100421404	0.0751351	1.42978	2.11365	0.0358013	0.6783	-3.82153
PLEKHM1	0.0750065	2.14247	2.4185	0.0164923	0.555138	-3.19961
RPL21P60	0.0746244	1.03292	2.03978	0.0427042	0.706208	-3.96025
LDLRAD3	0.0745652	1.46728	2.03506	0.0431814	0.707634	-3.96895
ARHGEF10L	0.0744259	1.88474	2.08323	0.0385179	0.686327	-3.87922
PRMT1P1	0.0740336	0.962291	2.67657	0.00806349	0.415705	-2.61198
HSPB2	0.0740265	1.33095	2.00365	0.0464744	0.708359	-4.02638
CECR7	0.0738502	0.873038	2.26368	0.0246812	0.614042	-3.52533
DUS3L	0.0736978	1.10572	2.02072	0.0446597	0.708359	-3.99529
ADORA1	0.0735301	2.54985	2.78549	0.00586551	0.362681	-2.34743
IPO4	0.0732098	0.898583	2.81116	0.00543414	0.359101	-2.28368
ZNF775	0.0731922	0.847196	2.09437	0.0375032	0.684142	-3.85819
TMEM184B	0.07305	2.80231	2.13646	0.033873	0.670229	-3.77773
LENG1	0.0727834	1.59217	1.98011	0.0490801	0.720875	-4.06887
GLIS2	0.0726552	0.628488	2.30251	0.022349	0.59752	-3.44555
MUS81	0.0724852	1.85096	2.77394	0.00606953	0.372898	-2.37594
SDK2	0.0724076	0.867446	2.32879	0.0208821	0.592703	-3.39082
LOC101929540	0.0723328	1.05679	2.47793	0.014054	0.515672	-3.0692
CCDC62	0.0721987	1.12117	2.88466	0.00435357	0.324062	-2.09815
PMM2	0.0721459	1.5742	2.57943	0.0106232	0.467547	-2.83966
LOC100419140	0.0715892	2.04778	1.99249	0.0476952	0.71552	-4.04659
C8orf82	0.0714809	1.12521	2.46435	0.0145812	0.524076	-3.09927
PCBP1	0.0712736	3.39042	3.09951	0.00222148	0.239822	-1.53095
LOC100128022	0.0708585	0.910356	2.36544	0.0189778	0.573524	-3.31353
NSUN5P2	0.0707367	1.24029	2.28368	0.023455	0.598492	-3.48441
LOC100129358	0.0706922	1.34416	2.32847	0.0208995	0.592703	-3.39149
DNMT1	0.070347	2.05244	2.85003	0.0048355	0.339367	-2.1861
C12orf5	0.070346	1.54919	3.30182	0.00114016	0.179715	-0.963481
ZNF320	0.0701986	1.65368	3.79454	0.000196667	0.0820111	0.549773
FAM193A	0.070167	2.19985	2.69188	0.00771514	0.403158	-2.57538
ADAP1	0.0700998	3.03802	1.97844	0.0492697	0.720875	-4.07187
ENTHD2	0.0700243	1.05558	2.22435	0.0272575	0.635825	-3.60484
USP31	0.0699477	2.8087	2.36055	0.0192228	0.575068	-3.32391
MAP2K7	0.0699042	1.42431	2.45433	0.0149809	0.529565	-3.12134
CCDC137	0.0697711	1.42149	3.38498	0.00085872	0.157268	-0.720993
STX16	0.0697051	2.93333	2.67272	0.00815326	0.415705	-2.62116
ZSWIM8	0.0697036	2.56329	2.41909	0.0164663	0.555138	-3.19833
TBC1D10B	0.0695045	2.22765	3.30788	0.00111706	0.179715	-0.945994
TRIB2	0.069418	2.2713	2.02939	0.0437615	0.708359	-3.9794
DNASE1	0.0692079	1.92691	2.17667	0.0306919	0.660891	-3.69946
RBBP4P1	0.0690904	1.24768	2.53081	0.0121599	0.485022	-2.95068
LOC728323	0.0688672	1.79328	2.33293	0.0206592	0.589799	-3.38216
OSBP2	0.0687586	1.9643	3.29193	0.00117882	0.183169	-0.991955
SIRT6	0.0686087	1.05857	2.13046	0.0343715	0.670929	-3.7893
CACTIN	0.0685638	1.44293	2.14011	0.033573	0.670229	-3.77069
ETS1	0.0685126	1.53558	2.28815	0.0231881	0.598492	-3.47521
AKT1S1	0.068398	1.51491	2.35767	0.0193682	0.57655	-3.33001
STK40	0.0679735	1.62657	2.0558	0.0411183	0.700935	-3.93058
RSPH4A	0.0679439	1.30623	2.74359	0.00663694	0.378062	-2.45035
ZC3H3	0.0678842	1.31127	2.13674	0.0338496	0.670229	-3.77719
NRG2	0.0677416	1.06672	2.56131	0.0111745	0.471224	-2.88128
ZNF444	0.0675366	1.38283	2.30149	0.0224075	0.59752	-3.44765
C19orf47	0.0674884	1.72016	2.05851	0.0408548	0.700862	-3.92553
VARS2	0.0674868	2.093	2.31287	0.0217602	0.59752	-3.42405
TRMT61A	0.0674044	1.25583	1.98188	0.0488798	0.720275	-4.06569
EPM2A	0.0672686	2.17689	2.05935	0.0407733	0.700832	-3.92396
LOC105372795	0.0671242	1.12784	2.01058	0.0457305	0.708359	-4.01379
KLF3-AS1	0.066943	1.36824	2.31526	0.0216263	0.597519	-3.41907
SEC13P1	0.0667811	0.893601	2.63249	0.00914673	0.439729	-2.71626
PPAPDC3	0.0666446	1.68947	2.02863	0.0438389	0.708359	-3.98078
CTDP1	0.0665923	1.27304	2.16743	0.0313992	0.667189	-3.71757
MYADM	0.0664676	1.82805	2.63891	0.00898114	0.435031	-2.70117
DHFRP1	0.0663355	0.745583	2.18456	0.0300994	0.65924	-3.68395
CXXC1	0.0659226	1.88399	2.44023	0.0155605	0.53825	-3.15228
HSD17B1	0.0658482	1.6843	2.20687	0.0284759	0.645744	-3.63976
DLG5	0.0656618	2.05454	2.30187	0.0223857	0.59752	-3.44687
BRF1	0.0654366	2.10631	2.16976	0.0312193	0.665638	-3.713
LRP5L	0.0652822	0.959872	2.00879	0.0459216	0.708359	-4.01705
MAP7D1	0.0651657	3.30041	2.17578	0.0307596	0.660891	-3.70121
ARMC6	0.0648978	1.77341	2.2154	0.0278758	0.641474	-3.62276
LOC494150	0.0648559	1.13508	2.1033	0.0367068	0.680313	-3.84126
ZBTB45	0.0646061	0.9659	2.14833	0.0329061	0.669945	-3.75478
MAP3K14	0.0646058	0.976528	2.06317	0.0404051	0.697461	-3.91684
RRS1	0.0645783	1.39417	2.71762	0.00715998	0.390046	-2.5134
ARMC5	0.0643863	1.20565	2.36417	0.0190411	0.573524	-3.31622
ZNF408	0.0641717	0.914312	2.5659	0.0110323	0.46944	-2.87076
THOC6	0.0638872	0.965103	2.13337	0.0341293	0.670229	-3.7837
XAB2	0.0637464	2.07037	2.00376	0.0464634	0.708359	-4.0262
DAZAP1	0.0637209	2.29527	2.287	0.0232564	0.598492	-3.47757
TP53I3	0.0633072	0.844609	2.21819	0.0276819	0.640582	-3.61718
BRPF3	0.0630246	2.27556	2.19165	0.0295749	0.652209	-3.66995
ELAVL3	0.0629398	2.8897	2.01388	0.0453795	0.708359	-4.00778
EP400NL	0.0628613	0.76793	2.08805	0.0380766	0.684169	-3.87014
TSC2	0.062764	2.43775	2.30266	0.0223406	0.59752	-3.44525
CROCCP3	0.062483	1.87056	2.26283	0.0247346	0.614042	-3.52706
FIZ1	0.0623703	0.982487	2.42323	0.0162855	0.554282	-3.18935
WDR24	0.0621701	1.16474	2.11785	0.0354388	0.676424	-3.81349
OSBPL5	0.0621188	1.26621	2.02694	0.044013	0.708359	-3.98388
LOC105376835	0.0619883	0.772573	2.11191	0.0359517	0.678461	-3.82484
MAFG	0.06198	2.29386	2.05162	0.0415271	0.702344	-3.93834
MAD2L1P1	0.061895	0.958974	1.98951	0.0480261	0.71552	-4.05198
CXXC5	0.0614258	3.1357	1.97968	0.0491294	0.720875	-4.06965
SAC3D1	0.0611708	0.833326	2.3272	0.0209687	0.592703	-3.39416
LOC105373489	0.0609667	1.01264	2.13383	0.0340911	0.670229	-3.78282
BOLA3-AS1	0.0608172	1.561	2.76225	0.00628273	0.375876	-2.4047
PRDM15	0.0605101	1.21002	3.36166	0.000930253	0.162625	-0.789509
KDELC1P1	0.060503	0.938723	2.16781	0.0313695	0.667189	-3.71682
NAA60	0.060455	1.82026	1.9913	0.0478264	0.71552	-4.04873
ABCC10	0.0604331	1.36469	2.09912	0.0370776	0.680313	-3.84918
YIPF2	0.060335	1.73932	2.00293	0.0465527	0.708359	-4.0277
LOC260339	0.0601356	0.805212	2.0837	0.0384752	0.686327	-3.87835
GPS2	0.0601031	2.58066	2.55056	0.0115134	0.480436	-2.90584
LOC101928071	0.0600499	1.01565	2.06513	0.0402171	0.69548	-3.91317
WDR6	0.0599376	2.84905	2.11391	0.0357782	0.6783	-3.82102
ZNF605	0.0597244	2.14437	2.42755	0.0160983	0.549171	-3.17994
LOC105374423	0.0596904	1.42929	2.04387	0.0422945	0.706208	-3.9527
LOC105373981	0.0595504	1.31449	2.08057	0.0387643	0.686327	-3.88424
FAM13B	0.0594383	3.04352	2.20757	0.028426	0.645374	-3.63836
LOC105378155	0.0591701	2.063	2.53397	0.0120545	0.485022	-2.94354
ANKH	0.0588856	3.19408	2.80189	0.00558645	0.362681	-2.30676
WDR83	0.0587836	1.4209	2.21463	0.0279295	0.641678	-3.62429
TIMELESS	0.0583747	0.839313	2.15997	0.0319802	0.667535	-3.73213
ITPK1	0.0582653	3.88002	2.60612	0.00985574	0.452964	-2.77788
SDCCAG3	0.0578984	1.78447	2.03556	0.0431313	0.707634	-3.96805
B3GALT6	0.0577309	1.36414	2.3631	0.0190947	0.573524	-3.3185
C5orf45	0.0576382	1.78489	2.39188	0.0177008	0.564487	-3.25706
TRMT1	0.0574631	2.07827	2.25346	0.0253294	0.618312	-3.54612
REC8	0.0573929	1.52964	2.08429	0.0384206	0.686327	-3.87723
C16orf46	0.057327	1.42844	2.40183	0.0172401	0.559563	-3.23565
ELAVL1	0.0572834	2.25956	3.21179	0.00154028	0.203234	-1.21996
NFKBIB	0.057259	1.99284	2.02156	0.0445717	0.708359	-3.99374
POLR3H	0.0571681	2.66917	2.28806	0.0231932	0.598492	-3.47538
GALNS	0.0570362	1.45708	2.09498	0.0374481	0.684142	-3.85703
KHSRP	0.0567715	2.53219	2.40702	0.0170041	0.557065	-3.22446
AGAP1	0.0565658	3.27329	2.12002	0.0352534	0.675617	-3.80934
RRP1	0.0559379	2.16677	2.31409	0.0216917	0.59752	-3.4215
IBA57	0.0557999	1.48227	2.21222	0.028098	0.643244	-3.6291
TYW1B	0.0557894	1.4493	2.1989	0.0290466	0.648741	-3.65558
RPL13AP10	0.055486	0.995781	2.10199	0.0368226	0.680313	-3.84374
HDAC5	0.0554441	2.64429	2.20211	0.0288159	0.647977	-3.64922
MARK2	0.0554415	2.15314	2.18712	0.0299087	0.656558	-3.67889
AXIN1	0.0553735	1.57923	2.02565	0.0441471	0.708359	-3.98626
DHX37	0.0551524	1.29404	2.14812	0.0329224	0.669945	-3.75518
LOC100133091	0.0549267	1.41505	2.16358	0.0316978	0.667535	-3.72509
ZC3H4	0.0546525	1.5834	2.05738	0.0409646	0.700862	-3.92764
PER2	0.0545713	2.11308	2.41978	0.0164359	0.555138	-3.19683
ADCY5	0.0543602	2.50596	2.09001	0.0378975	0.684169	-3.86643
KDM2B	0.0542667	1.94687	2.25698	0.0251048	0.615773	-3.53898
RPTOR	0.0540153	2.00254	2.019	0.0448396	0.708359	-3.99843
TATDN2	0.053939	2.31705	2.54025	0.011847	0.48369	-2.92929
ZFAT	0.0539219	1.58421	2.40175	0.0172437	0.559563	-3.23582
EGFEM1P	0.0537478	0.974788	2.56122	0.0111772	0.471224	-2.88148
PDP2	0.0536493	2.01036	2.88011	0.00441431	0.324062	-2.10976
FOXK2	0.0534898	2.40031	2.36503	0.0189984	0.573524	-3.3144
CLK4	0.0530142	2.75615	2.32133	0.0212898	0.594313	-3.40642
TARBP2	0.0525774	1.38394	2.12236	0.0350538	0.675435	-3.80485
CEP85L	0.0520143	2.39361	3.46637	0.000647261	0.133837	-0.478493
SYS1	0.0519586	2.36743	2.70966	0.00732776	0.395823	-2.53264
RNASEH2C	0.0518319	2.18668	1.97768	0.0493562	0.720875	-4.07323
WDSUB1	0.0515765	1.95362	2.3091	0.0219727	0.59752	-3.43187
TSC22D2	0.0512969	2.42	2.33716	0.0204328	0.589371	-3.37326
DPP9	0.0512518	2.0853	2.00431	0.0464034	0.708359	-4.02519
LOC100506578	0.0510598	1.16533	2.08624	0.0382421	0.685364	-3.87356
TFAP4	0.0509671	1.08232	2.03622	0.0430637	0.707634	-3.96682
CNNM2	0.0506981	1.97629	2.78865	0.00581082	0.362681	-2.33962
ZNF30	0.0506109	1.50164	2.38287	0.0181272	0.569783	-3.27637
WDR4	0.0500722	1.44225	2.03102	0.0435934	0.708359	-3.97639
GOLGA3	0.0500497	2.83771	2.22563	0.0271705	0.635825	-3.60228
SURF6	0.0497991	2.08703	2.28193	0.02356	0.598492	-3.488
DNMT3A	0.0496683	2.38122	2.14833	0.0329054	0.669945	-3.75477
MECP2	0.0495805	2.7215	2.17669	0.0306905	0.660891	-3.69942
C10orf2	0.0494823	0.943684	2.29115	0.0230104	0.597955	-3.46902
LOC105374450	0.0494284	1.43532	1.98215	0.0488495	0.720275	-4.06521
MYBBP1A	0.049147	1.94132	2.00997	0.0457955	0.708359	-4.0149
LCOR	0.0491273	2.14226	1.99385	0.0475451	0.715409	-4.04414
MCOLN1	0.0489955	1.39234	2.01353	0.0454168	0.708359	-4.00842
EIF2B2	0.0485569	2.26219	2.04337	0.0423447	0.706208	-3.95363
TAF3	0.0481085	1.54207	2.13847	0.0337078	0.670229	-3.77386
KIAA0922	0.0479263	1.0991	2.13367	0.0341041	0.670229	-3.78312
MAX	0.0476564	2.89652	2.86486	0.00462354	0.331756	-2.14857
GNAZ	0.0473171	3.10052	2.30727	0.022077	0.59752	-3.43569
TRIM52	0.0467042	2.27234	2.19239	0.0295202	0.65175	-3.66847
RERE	0.0466561	3.10671	2.00403	0.0464338	0.708359	-4.0257
NOL12	0.0464941	1.68584	2.09865	0.0371196	0.680313	-3.85008
VPS37C	0.0463661	1.43229	1.9769	0.0494447	0.720875	-4.07462
NFXL1	0.0457189	1.9246	3.18847	0.00166338	0.211142	-1.28537
BRD1	0.0455212	2.09046	2.07811	0.0389928	0.687287	-3.88886
NUP62	0.0455031	1.99392	2.62176	0.00942948	0.444434	-2.74141
TCOF1	0.0453884	2.04249	2.11844	0.0353885	0.676424	-3.81237
STOX2	0.0448183	3.04114	2.11301	0.0358564	0.6783	-3.82275
TNIP1	0.0440749	2.37456	2.30694	0.0220957	0.59752	-3.43637
ZNF335	0.043967	1.79232	1.97857	0.049255	0.720875	-4.07164
ZFP91	0.0434207	2.99896	1.97214	0.0499897	0.722948	-4.08314
EPC1	0.043371	2.42895	2.53762	0.0119336	0.485022	-2.93527
EPHB2	0.0432066	1.28253	2.01523	0.0452366	0.708359	-4.00532
HCG18	0.0431695	2.64916	2.8695	0.00455893	0.32958	-2.13678
EXOSC3	0.0431183	2.43241	2.24975	0.0255686	0.620814	-3.55365
PINX1	0.0429774	1.44233	2.01824	0.0449199	0.708359	-3.99983
HPS1	0.0429444	2.07973	2.08937	0.0379559	0.684169	-3.86764
URB1	0.0428755	1.90871	2.5207	0.0125034	0.489423	-2.97352
PABPN1	0.0428484	2.19031	2.03525	0.0431625	0.707634	-3.96861
DXO	0.0424806	1.72064	2.0081	0.045996	0.708359	-4.01831
KDM8	0.0418125	1.16095	2.13585	0.0339231	0.670229	-3.77891
COX10-AS1	0.0413707	1.77353	2.00935	0.0458622	0.708359	-4.01604
PELP1	0.0413037	2.10759	2.09376	0.0375581	0.684142	-3.85934
LOC100420889	0.0412277	1.46172	1.98992	0.0479803	0.71552	-4.05124
AGMAT	0.0409729	1.28349	2.22941	0.0269137	0.634405	-3.59469
PPRC1	0.0409087	1.54294	2.17283	0.0309843	0.663457	-3.707
LOC101928625	0.040487	0.947646	2.1969	0.0291916	0.64976	-3.65955
RCC2	0.0401165	2.33227	2.08011	0.0388069	0.686327	-3.8851
ZNF324	0.0382096	1.68194	2.15724	0.0321952	0.667535	-3.73745
GPATCH1	0.0371243	1.55232	1.97896	0.0492104	0.720875	-4.07093
ZFP64	0.0367652	1.62189	1.99914	0.0469652	0.709458	-4.03458
QSOX2	0.0356711	1.6208	2.17596	0.0307458	0.660891	-3.70085
C7orf26	0.0353324	1.77395	2.13207	0.0342374	0.670929	-3.78621
ZNF236	0.0351407	2.27591	2.64161	0.0089124	0.433546	-2.69482
AFAP1L1	0.0347296	0.916324	1.97947	0.0491532	0.720875	-4.07003
SMEK1	0.0342874	2.91066	2.01986	0.0447493	0.708359	-3.99685
ZSWIM5	0.032994	1.36073	2.09206	0.0377114	0.684142	-3.86255
NSD1	0.0321077	3.16885	2.00818	0.0459873	0.708359	-4.01816
RBM4	0.0303393	3.31898	2.05362	0.0413306	0.700935	-3.93462
HM13	0.0294671	2.782	2.00629	0.04619	0.708359	-4.0216
GGPS1	0.0229917	2.62055	2.00264	0.0465844	0.708359	-4.02823
SNRNP200	-0.0237852	2.9962	-2.03412	0.0432771	0.707941	-3.97069
NR2C2	-0.02725	2.75583	-2.02104	0.0446267	0.708359	-3.99471
ZNF655	-0.0275554	3.37357	-2.20006	0.0289634	0.648389	-3.65329
KDM3B	-0.0276099	2.96088	-2.14381	0.0332712	0.670229	-3.76353
CNOT1	-0.0283773	2.91441	-1.98359	0.0486871	0.719591	-4.06262
PCNX	-0.0287857	3.09725	-1.97569	0.0495828	0.720875	-4.07679
ZNF175	-0.0293415	1.92147	-2.16013	0.0319675	0.667535	-3.73182
FKBP14	-0.0295618	2.01877	-2.03559	0.0431274	0.707634	-3.96797
FAM168A	-0.030089	3.67223	-2.07075	0.0396833	0.691849	-3.90267
ANKLE2	-0.0303235	2.58934	-2.01739	0.0450092	0.708359	-4.00138
ACO1	-0.0303732	2.33097	-2.00387	0.0464511	0.708359	-4.02599
GPR107	-0.0306776	2.66133	-1.97286	0.0499073	0.722679	-4.08186
GLG1	-0.0314096	3.22762	-2.00196	0.0466577	0.708359	-4.02945
DHX8	-0.032307	2.48459	-2.32205	0.02125	0.594313	-3.40491
ZFP90	-0.0341558	2.7203	-2.1823	0.030268	0.660674	-3.68839
BSDC1	-0.0343278	3.2407	-2.70634	0.00739879	0.39692	-2.54064
MSH3	-0.0347694	2.36658	-2.11242	0.0359079	0.6783	-3.82388
GORASP1	-0.0349663	2.5557	-2.01757	0.0449902	0.708359	-4.00105
TMEM192	-0.0356521	2.37404	-2.01079	0.0457083	0.708359	-4.01341
RIC1	-0.0360834	2.2908	-1.99	0.0479711	0.71552	-4.05109
GOSR2	-0.0364877	2.9744	-2.37818	0.0183525	0.569783	-3.28638
TOX4	-0.0367661	2.76854	-1.97434	0.0497379	0.721312	-4.07922
ILK	-0.0367711	3.02447	-1.99155	0.0477994	0.71552	-4.04829
METTL6	-0.0369975	2.75564	-2.20772	0.0284154	0.645374	-3.63806
AGO4	-0.0373201	2.18196	-2.12074	0.035192	0.675617	-3.80797
COG5	-0.0377312	2.73859	-2.51018	0.0128702	0.493131	-2.99721
HADH	-0.0382339	2.19933	-2.29069	0.0230375	0.597955	-3.46997
VIPAS39	-0.0390071	1.94311	-2.12942	0.0344586	0.670929	-3.79131
TACC1	-0.0397453	3.86555	-2.33681	0.0204515	0.589371	-3.374
CYP2R1	-0.0403698	1.62318	-2.08868	0.038019	0.684169	-3.86895
TRIM68	-0.0408294	1.62299	-2.63667	0.00903867	0.435623	-2.70644
ACADSB	-0.0408477	2.84609	-2.09859	0.0371247	0.680313	-3.85018
C8orf33	-0.0410333	2.57338	-2.17937	0.0304877	0.660891	-3.69415
PPAPDC1B	-0.0410691	2.24706	-2.02865	0.0438373	0.708359	-3.98075
CPNE1	-0.041433	2.5402	-1.97318	0.0498709	0.722679	-4.08129
GTF2H3	-0.041451	2.18124	-2.13304	0.0341562	0.670229	-3.78433
TMOD3	-0.0418271	2.24422	-2.24889	0.0256239	0.621372	-3.55538
LDB1	-0.0419648	3.14818	-2.20891	0.0283313	0.645374	-3.6357
LOC105379165	-0.0420583	1.89114	-2.03104	0.0435918	0.708359	-3.97636
MRPL10	-0.0423317	2.25047	-2.13391	0.0340841	0.670229	-3.78266
ECT2	-0.0426496	1.79076	-2.44427	0.0153924	0.536089	-3.14342
ZNF432	-0.0428239	1.8391	-2.3632	0.0190898	0.573524	-3.31829
GDAP2	-0.0430031	2.49068	-2.33293	0.020659	0.589799	-3.38215
NAA35	-0.0430238	2.52445	-2.06841	0.0399044	0.694256	-3.90704
RNF4	-0.0433219	2.66745	-2.01685	0.0450663	0.708359	-4.00237
CPEB4	-0.0437546	3.47593	-2.33616	0.0204862	0.589371	-3.37537
ZNF28	-0.0437892	1.36194	-2.20837	0.0283694	0.645374	-3.63677
DENND4C	-0.043999	2.61541	-2.96099	0.00344251	0.295186	-1.90088
RABL3	-0.0440373	2.14885	-2.19684	0.0291957	0.64976	-3.65966
LONP2	-0.0440481	3.37675	-2.51113	0.0128365	0.493131	-2.99507
SAMD8	-0.0443757	3.25937	-2.261	0.02485	0.614042	-3.5308
KIAA0391	-0.0443909	2.39852	-2.26774	0.0244283	0.613258	-3.51706
MKS1	-0.0444783	1.40909	-2.1101	0.0361095	0.678775	-3.8283
UBR5	-0.0448141	3.2681	-3.11238	0.0021313	0.235545	-1.49583
OLFML2A	-0.0450794	0.815781	-2.06798	0.0399455	0.694256	-3.90785
YIPF6	-0.0454965	2.52438	-2.22739	0.0270508	0.635825	-3.59875
SLC46A3	-0.045568	1.79437	-2.00741	0.0460699	0.708359	-4.01957
USP39	-0.0456933	2.26837	-2.61142	0.00970937	0.45181	-2.76554
LOC105372277	-0.0457194	0.919472	-2.38795	0.0178856	0.567348	-3.26549
DHX38	-0.045993	2.29631	-2.24454	0.0259074	0.625498	-3.5642
COX15	-0.0460485	2.43191	-2.09877	0.0371086	0.680313	-3.84984
FYN	-0.0461615	3.44773	-2.0936	0.0375731	0.684142	-3.85965
PDGFC	-0.0462424	1.59952	-2.04297	0.042384	0.706208	-3.95435
POLL	-0.0464559	1.75293	-2.38459	0.0180449	0.569783	-3.27268
CASC4	-0.0465335	3.75484	-2.41699	0.016559	0.555138	-3.20289
KPNB1	-0.0472014	3.47194	-2.15994	0.0319825	0.667535	-3.73219
ZNF256	-0.0472291	1.66472	-2.41775	0.0165252	0.555138	-3.20123
TXNL4B	-0.0475565	1.67874	-2.13401	0.0340757	0.670229	-3.78246
SUOX	-0.047646	2.03574	-2.2937	0.0228606	0.597955	-3.46377
DNASE2	-0.0478812	1.78718	-2.03997	0.0426853	0.706208	-3.95991
SPTLC1	-0.0479276	3.33932	-2.39351	0.0176245	0.563925	-3.25356
PPP5D1	-0.0480621	1.11997	-2.00128	0.0467315	0.70853	-4.03069
PDE5A	-0.0484403	1.4029	-2.13476	0.0340138	0.670229	-3.78102
ZMYM1	-0.0484443	1.51729	-2.18242	0.0302591	0.660674	-3.68816
ITPR2	-0.0488571	2.85964	-2.1566	0.0322457	0.667535	-3.7387
TUFM	-0.0488728	3.21355	-2.13523	0.0339748	0.670229	-3.78011
TK2	-0.0489837	2.37155	-3.07349	0.00241482	0.255149	-1.60161
PPAPDC2	-0.0492419	1.50495	-2.69551	0.00763449	0.401124	-2.56667
ZNF268	-0.0492548	1.80129	-2.13561	0.0339435	0.670229	-3.77938
ZNF224	-0.0494291	2.15188	-2.46368	0.0146076	0.524076	-3.10075
KDM5C	-0.0498464	2.84752	-2.07908	0.0389026	0.686327	-3.88704
LOC105371607	-0.0499816	0.866034	-2.01073	0.0457142	0.708359	-4.01351
HEATR3	-0.0501708	1.87864	-2.03396	0.0432938	0.707941	-3.97099
MPV17L	-0.0501906	1.66845	-2.30818	0.0220251	0.59752	-3.43379
RPL14	-0.0504466	4.63145	-2.04149	0.0425329	0.706208	-3.9571
AGBL5	-0.0504552	1.71843	-3.13116	0.00200565	0.227488	-1.4443
LOC105374462	-0.0505476	1.02694	-2.1619	0.031829	0.667535	-3.72837
IPP	-0.0505642	1.72411	-2.1312	0.03431	0.670929	-3.78788
NSUN6	-0.0507084	2.41648	-2.10001	0.0369983	0.680313	-3.8475
THRA	-0.0513136	4.04698	-2.04386	0.0422953	0.706208	-3.95271
SLC27A5	-0.0513465	0.924423	-2.18309	0.0302089	0.660674	-3.68684
TRIM52-AS1	-0.051399	2.00269	-2.05276	0.041415	0.701065	-3.93622
MCM3	-0.052087	1.79133	-2.44551	0.0153412	0.536089	-3.14071
SLC25A24	-0.0525614	1.37972	-2.18151	0.0303268	0.660891	-3.68994
CRYZL1	-0.0526015	2.64046	-2.29167	0.02298	0.597955	-3.46796
TCTN3	-0.0526594	1.86312	-2.21267	0.0280668	0.643244	-3.62821
CADM1	-0.0528319	3.3582	-2.41504	0.0166453	0.555138	-3.20712
SMAD1	-0.0528801	2.0084	-2.36265	0.0191175	0.573524	-3.31946
TSG101	-0.0529832	2.75289	-1.97964	0.0491341	0.720875	-4.06972
GNS	-0.0530027	2.72145	-2.52974	0.012196	0.485022	-2.95311
MRPS14	-0.0530243	2.70224	-2.45161	0.0150915	0.532122	-3.12733
SCAPER	-0.0531306	2.90824	-2.20551	0.0285727	0.646738	-3.64246
HSCB	-0.0531505	1.57762	-2.03331	0.0433599	0.708359	-3.97218
ZNF761	-0.0537837	1.96262	-2.0116	0.0456216	0.708359	-4.01193
GSTCD	-0.053885	1.57433	-2.02537	0.0441753	0.708359	-3.98676
TXNRD3	-0.0539259	1.27365	-2.44416	0.0153969	0.536089	-3.14367
RPS7	-0.0539299	5.07951	-2.03776	0.0429086	0.707054	-3.96399
EIF3D	-0.054018	3.09818	-1.99931	0.0469465	0.709458	-4.03426
CAMKMT	-0.0542637	1.52616	-2.19274	0.0294947	0.65175	-3.66778
RBM25	-0.0543756	3.25668	-1.98632	0.0483817	0.718357	-4.05772
HEIH	-0.0544946	1.87863	-2.36988	0.0187582	0.573524	-3.3041
C20orf203	-0.0545677	0.85339	-2.14563	0.0331235	0.670229	-3.76
PCTP	-0.0549365	1.54524	-2.07317	0.0394553	0.68975	-3.89814
GRB2	-0.0550215	3.46291	-2.05418	0.0412757	0.700935	-3.93357
DCLRE1B	-0.0550762	0.904657	-2.97719	0.0032732	0.294129	-1.85842
RPA1	-0.0550981	2.17439	-3.02553	0.00281231	0.271763	-1.73042
CEP57	-0.0553985	2.37558	-2.41389	0.0166963	0.555138	-3.20961
CYFIP1	-0.0555298	2.89985	-2.22543	0.0271841	0.635825	-3.60268
TDP1	-0.0556905	1.4847	-1.98818	0.0481732	0.71645	-4.05436
FAHD2A	-0.0558952	2.62086	-2.275	0.0239802	0.606763	-3.5022
VPS39	-0.0559771	2.96431	-2.69852	0.00756838	0.400937	-2.55945
TMEM87B	-0.0560084	1.56263	-2.61044	0.00973622	0.45181	-2.76782
LRRC9	-0.0562659	0.524662	-2.02776	0.0439292	0.708359	-3.98239
OS9	-0.0563578	3.45423	-2.46693	0.0144796	0.522408	-3.09357
SAMM50	-0.0564086	2.50647	-2.01072	0.0457154	0.708359	-4.01354
ZNF43	-0.0567488	1.86515	-2.07259	0.0395095	0.689856	-3.89922
IL6ST	-0.0567632	4.00464	-2.69618	0.00761977	0.401124	-2.56506
TMEM231	-0.0569518	1.94874	-2.00617	0.0462035	0.708359	-4.02182
ADIPOR1	-0.0569949	3.13604	-2.3336	0.0206231	0.589799	-3.38075
HERC2P5	-0.0572168	0.890757	-2.08105	0.03872	0.686327	-3.88334
CHSY1	-0.0572901	2.246	-2.32333	0.0211797	0.593712	-3.40224
APEX1	-0.057301	2.76551	-2.25873	0.0249935	0.614042	-3.53542
FKBP9	-0.057382	2.37213	-1.996	0.0473083	0.712403	-4.04025
FHL3	-0.0574477	0.86479	-2.27293	0.0241075	0.608382	-3.50645
LRRC34	-0.0575037	1.5297	-1.98603	0.0484134	0.718357	-4.05823
SERP1	-0.0575306	3.23802	-2.10832	0.0362646	0.679034	-3.83169
COPZ1	-0.0576113	2.99836	-2.03487	0.0432014	0.707634	-3.96932
CLHC1	-0.0576346	1.5729	-2.57851	0.0106505	0.467547	-2.84178
PAXIP1-AS1	-0.0576431	1.37654	-2.26946	0.0243211	0.612166	-3.51354
DCTD	-0.0576902	2.54216	-2.36043	0.0192287	0.575068	-3.32416
CD59	-0.0577748	3.53454	-2.03792	0.0428923	0.707054	-3.96369
ERGIC3	-0.0578437	3.24683	-2.04498	0.0421834	0.706208	-3.95064
NAAA	-0.05788	1.93909	-2.31786	0.0214814	0.594652	-3.41365
DCAF11	-0.0580265	2.78749	-2.43818	0.0156465	0.53825	-3.15676
SCP2	-0.0580289	3.36889	-2.03794	0.0428902	0.707054	-3.96366
TMBIM6	-0.0580395	4.78635	-2.36674	0.0189131	0.573524	-3.31076
LOC105370515	-0.058116	0.859579	-2.45119	0.0151086	0.532122	-3.12826
GNB2L1	-0.0581654	4.6383	-2.23349	0.0266393	0.632437	-3.58649
NLRP3	-0.0581803	0.936662	-2.04758	0.0419259	0.706208	-3.94584
KCNJ5	-0.058216	1.12276	-2.33269	0.0206721	0.589799	-3.38266
RPL3	-0.0583372	5.25905	-2.37653	0.0184325	0.569783	-3.28991
NBPF11	-0.0584453	1.67619	-2.00921	0.0458774	0.708359	-4.0163
SBF2	-0.0584994	2.80652	-2.82289	0.00524667	0.35774	-2.25435
SSR3	-0.0586385	3.33475	-2.15712	0.0322048	0.667535	-3.73769
HEXA	-0.0586737	2.67311	-2.35212	0.0196514	0.581859	-3.34175
LOC100132781	-0.0587791	0.773803	-2.07554	0.0392327	0.68962	-3.89369
RPGR	-0.0588025	1.70848	-2.40757	0.0169792	0.557065	-3.22327
HDAC3	-0.0588126	2.27596	-2.4158	0.0166113	0.555138	-3.20546
PPIL6	-0.0592639	1.87042	-2.62759	0.009275	0.439971	-2.72777
LOC105378683	-0.0593773	1.23793	-2.29737	0.0226465	0.59752	-3.4562
TSPAN31	-0.0594464	2.542	-2.57024	0.0108997	0.46944	-2.86081
LOC105372322	-0.0595457	1.40041	-2.12302	0.0349983	0.675191	-3.8036
ZNF436-AS1	-0.0595572	1.43428	-2.10015	0.036986	0.680313	-3.84723
USP9X	-0.0596359	3.37169	-2.2306	0.0268333	0.634367	-3.5923
MED29	-0.0597878	2.61623	-2.53641	0.0119735	0.485022	-2.93801
PRMT9	-0.0598039	1.84825	-2.00616	0.0462037	0.708359	-4.02183
PM20D2	-0.0599682	1.86504	-2.46185	0.0146799	0.524712	-3.10478
GAN	-0.0600325	2.59078	-2.7297	0.00691234	0.380872	-2.48416
CCDC102B	-0.0600346	1.7019	-1.99075	0.0478877	0.71552	-4.04973
FBXL5	-0.0600509	3.76853	-2.11731	0.0354856	0.676424	-3.81453
TRPC1	-0.0602451	2.59089	-1.98925	0.048054	0.71552	-4.05243
CCDC126	-0.0602466	1.81727	-2.10737	0.0363483	0.67994	-3.83351
SVIL	-0.0603231	1.1614	-2.38364	0.0180906	0.569783	-3.27473
TAS2R13	-0.0603319	1.49088	-2.19556	0.029289	0.64976	-3.66221
ZFYVE21	-0.0604215	3.11708	-2.94403	0.00362838	0.29524	-1.94513
COLQ	-0.0605958	1.19024	-2.35818	0.0193425	0.57655	-3.32893
LOC647481	-0.0606066	1.04402	-2.39285	0.0176555	0.563978	-3.25498
PEX19	-0.0608089	2.9018	-2.41148	0.0168038	0.555138	-3.21483
TMEM168	-0.0610273	1.99923	-2.03972	0.0427103	0.706208	-3.96036
ARPIN	-0.0611527	1.86369	-2.7226	0.007057	0.387732	-2.50137
LOC100526736	-0.0612008	0.657818	-2.15208	0.0326053	0.669945	-3.7475
DHRS12	-0.0612066	1.48391	-2.08714	0.0381597	0.684525	-3.87186
ESYT2	-0.0612743	3.07122	-3.11438	0.00211755	0.235378	-1.49034
ADAMTS9-AS2	-0.0614773	1.08382	-2.15104	0.0326886	0.669945	-3.74952
BNIP2	-0.0616723	2.67309	-2.11042	0.0360817	0.678775	-3.82769
ZNF266	-0.0616759	1.94998	-2.32656	0.0210032	0.592703	-3.39549
LGR4	-0.0616963	2.19165	-2.98463	0.003198	0.292891	-1.83883
RRAGB	-0.0619348	2.47294	-2.1432	0.0333208	0.670229	-3.76471
SLC30A10	-0.0622083	1.43741	-2.05799	0.0409054	0.700862	-3.9265
CROT	-0.0623802	1.71415	-2.20178	0.0288394	0.647977	-3.64988
UNG	-0.0623953	2.23632	-2.39403	0.0176002	0.563925	-3.25244
MRPS27	-0.0628484	2.71641	-2.36679	0.0189109	0.573524	-3.31066
CPT1A	-0.0629836	2.30978	-2.24127	0.0261222	0.627129	-3.57081
SHISA4	-0.0632182	3.11649	-1.98916	0.0480647	0.71552	-4.0526
RPS20	-0.0632357	4.97842	-2.21584	0.0278454	0.641474	-3.62188
S1PR1	-0.0632833	2.80319	-2.04002	0.0426805	0.706208	-3.95982
PRKD3	-0.0634195	2.1008	-2.394	0.0176019	0.563925	-3.25251
EIF3L	-0.0635049	3.89422	-2.20857	0.0283558	0.645374	-3.63638
MGME1	-0.06391	1.32103	-2.18978	0.0297122	0.654486	-3.67364
NEXN	-0.0639704	0.912077	-2.45595	0.0149158	0.528295	-3.11778
BTN3A3	-0.0640105	1.46473	-2.17928	0.0304949	0.660891	-3.69433
NOP14-AS1	-0.0640363	1.1564	-2.22316	0.0273394	0.635825	-3.60723
NHLRC3	-0.0642617	2.25074	-2.01766	0.0449811	0.708359	-4.00089
B4GALT4	-0.0643773	1.76171	-2.92807	0.00381158	0.297954	-1.98654
CHPT1	-0.0643984	3.25811	-2.3264	0.0210118	0.592703	-3.39582
P2RX4	-0.064493	1.301	-2.11723	0.035492	0.676424	-3.81468
HEBP2	-0.0645525	1.94728	-2.23656	0.026434	0.63146	-3.5803
FAM105A	-0.0646432	1.40768	-2.05426	0.0412687	0.700935	-3.93344
PPM1M	-0.0647384	1.62831	-2.67194	0.00817143	0.415705	-2.623
RPL23A	-0.064823	4.57416	-2.22008	0.0275513	0.638328	-3.6134
ACADL	-0.0648239	0.696772	-2.48146	0.01392	0.511818	-3.06137
CADM2-AS2	-0.0649688	0.99287	-2.29744	0.0226423	0.59752	-3.45605
LAPTM4A	-0.0649754	3.09727	-2.47666	0.0141028	0.515672	-3.07203
BTN3A1	-0.0651809	1.54761	-1.99622	0.0472841	0.712403	-4.03985
NTRK2	-0.0654521	5.03835	-2.09473	0.0374712	0.684142	-3.85751
ZNF251	-0.065474	2.20935	-2.9139	0.00398129	0.307471	-2.02314
TMEM9B	-0.065548	3.10807	-2.12885	0.0345059	0.670929	-3.79239
PPM1K	-0.0656756	3.80771	-2.76617	0.00621054	0.375876	-2.39507
RPL7AP43	-0.0657508	1.26358	-2.12699	0.0346622	0.672661	-3.79597
LEPR	-0.0657928	1.82664	-2.01775	0.0449716	0.708359	-4.00073
ERG	-0.0659908	1.20853	-2.15657	0.0322481	0.667535	-3.73876
RABEPK	-0.0660226	2.10912	-2.16317	0.0317301	0.667535	-3.7259
ACOX1	-0.0660595	2.95078	-3.31529	0.00108938	0.178446	-0.924561
HADHA	-0.0662244	3.32414	-2.20007	0.0289625	0.648389	-3.65327
LOC100630918	-0.0666869	0.906997	-2.02155	0.0445731	0.708359	-3.99377
LOC102723696	-0.066866	0.920062	-2.62775	0.00927055	0.439971	-2.72737
TNFSF13B	-0.066996	1.07149	-2.20169	0.0288462	0.647977	-3.65006
RAB31	-0.0670362	3.3614	-2.51009	0.0128732	0.493131	-2.99741
RPL36A	-0.0671307	1.27925	-2.65806	0.00850329	0.425035	-2.65596
MYO5C	-0.067152	1.19334	-2.37077	0.0187141	0.573524	-3.30219
PDE3B	-0.0672549	1.53265	-2.15094	0.0326966	0.669945	-3.74972
PRSS23	-0.0673941	2.02705	-2.37624	0.0184469	0.569783	-3.29054
TSPAN33	-0.0674151	1.97707	-2.66065	0.0084404	0.423783	-2.64981
HFE	-0.0676331	0.909063	-2.56921	0.0109309	0.46944	-2.86316
MTM1	-0.0677354	2.17122	-2.56624	0.011022	0.46944	-2.86998
EYA1	-0.0678245	0.878538	-2.00577	0.0462463	0.708359	-4.02255
BPHL	-0.0678586	1.51098	-2.02946	0.0437539	0.708359	-3.97926
JAK2	-0.0679518	2.35694	-2.96021	0.00345086	0.295186	-1.90292
PNPLA8	-0.0680211	3.24712	-2.33808	0.0203843	0.589371	-3.37134
SIRPB2	-0.0682959	1.31941	-2.0987	0.0371151	0.680313	-3.84998
PMS2P4	-0.068413	2.11314	-2.73817	0.00674324	0.378062	-2.46356
RPL17	-0.0684611	5.13494	-2.08046	0.0387741	0.686327	-3.88444
DNALI1	-0.068589	1.50435	-2.16629	0.0314877	0.667535	-3.71981
RRM1	-0.0687525	2.22546	-2.00095	0.0467678	0.70853	-4.03129
RPL15	-0.0688515	5.10268	-2.23439	0.0265789	0.631784	-3.58468
TTN-AS1	-0.0689178	1.53624	-3.03964	0.00268958	0.265051	-1.69273
FEZ2	-0.0690119	3.45637	-2.06542	0.04019	0.69548	-3.91264
PIK3C2A	-0.0690715	3.10262	-2.95204	0.00353946	0.295186	-1.92426
LOC105369208	-0.0691231	1.73717	-2.14955	0.0328073	0.669945	-3.7524
SH3BGRL	-0.0692289	3.80112	-2.1216	0.0351189	0.675617	-3.80632
ARL3	-0.0693546	2.35592	-2.00554	0.0462708	0.708359	-4.02296
BTN2A2	-0.0694808	0.843546	-2.22228	0.0273994	0.635825	-3.60899
SCML1	-0.0694824	1.55666	-2.0645	0.0402779	0.695907	-3.91436
PXMP2	-0.0694965	1.74386	-2.14278	0.0333552	0.670229	-3.76553
DDX3X	-0.069744	4.08163	-2.3966	0.0174809	0.563925	-3.24692
PCK2	-0.0697625	0.876843	-2.3235	0.0211706	0.593712	-3.40189
EEF1G	-0.0698553	4.92131	-2.43907	0.0156089	0.53825	-3.1548
MRPS9	-0.0700489	2.46054	-2.0075	0.04606	0.708359	-4.0194
B9D1	-0.0700496	2.12516	-2.82414	0.0052271	0.35774	-2.25123
NOSTRIN	-0.0701679	1.35266	-2.04883	0.0418016	0.705126	-3.94351
CYB5R1	-0.0702218	2.41017	-2.16145	0.0318645	0.667535	-3.72926
DDB1	-0.0702885	3.71398	-2.2081	0.0283884	0.645374	-3.6373
LIPE-AS1	-0.0706004	0.773074	-2.49905	0.0132683	0.499316	-3.02216
RPL36AP37	-0.0706507	4.89776	-2.2505	0.0255199	0.620814	-3.55212
C2CD2	-0.070674	2.20859	-3.10708	0.00216799	0.238232	-1.5103
ADI1	-0.070756	2.87747	-3.30233	0.0011382	0.179715	-0.962013
PON2	-0.0707991	4.2069	-2.03197	0.0434965	0.708359	-3.97464
LOC100996255	-0.0708763	1.76829	-2.15379	0.032469	0.669217	-3.74418
C10orf11	-0.0709522	0.910764	-2.12401	0.034914	0.675191	-3.80169
FAM184A	-0.0710338	2.35315	-2.09923	0.037068	0.680313	-3.84898
TTC30A	-0.0710902	1.2681	-2.09304	0.0376232	0.684142	-3.8607
GSTM2	-0.0710947	2.59654	-2.01509	0.0452512	0.708359	-4.00557
PACRG	-0.0711293	1.83188	-2.34034	0.0202647	0.587768	-3.36659
AIDA	-0.0711804	3.3423	-1.98192	0.0488756	0.720275	-4.06562
ANXA7	-0.0711944	3.60149	-2.0628	0.0404404	0.697461	-3.91752
SMIM10	-0.0713028	0.97548	-2.75619	0.00639581	0.376298	-2.41955
LOC101927579	-0.0713543	1.66388	-2.07462	0.0393182	0.68975	-3.8954
LOC100533734	-0.0713671	1.2603	-2.01393	0.0453743	0.708359	-4.00769
JPX	-0.0714728	2.03442	-3.17889	0.00171656	0.215748	-1.31213
LOC105378763	-0.0714987	1.08363	-3.04132	0.00267525	0.265051	-1.68822
ECI2	-0.0717848	2.74769	-2.73779	0.00675069	0.378062	-2.46448
GYG1	-0.0718376	2.55372	-2.283	0.0234956	0.598492	-3.4858
SLC37A4	-0.0718798	1.38315	-2.44725	0.0152696	0.534851	-3.1369
GMNN	-0.0721085	1.87407	-2.09009	0.0378907	0.684169	-3.86629
F11R	-0.0722941	1.58478	-2.87854	0.00443552	0.324062	-2.11378
DSC2	-0.072305	0.958868	-2.00505	0.0463241	0.708359	-4.02386
CLTCL1	-0.0724557	1.03799	-2.29361	0.022866	0.597955	-3.46396
SERPINB9	-0.0725213	2.19831	-3.2244	0.00147733	0.203234	-1.18443
EFEMP2	-0.0726613	1.59939	-2.27745	0.0238313	0.603788	-3.4972
PYGB	-0.0727231	3.59357	-2.36479	0.0190102	0.573524	-3.3149
HMGCL	-0.0728797	1.99436	-2.16386	0.0316758	0.667535	-3.72454
SUGT1P1	-0.0728827	0.900864	-2.17591	0.0307493	0.660891	-3.70094
TAS2R10	-0.0728858	0.956283	-2.5881	0.0103682	0.462334	-2.81966
NPM1P26	-0.0729357	1.35625	-2.24222	0.0260594	0.627129	-3.56888
GAB3	-0.0729518	0.716239	-2.12014	0.0352432	0.675617	-3.80911
SLC22A5	-0.0730215	1.4193	-3.5889	0.000418877	0.110589	-0.103977
PTGR2	-0.0730433	2.16933	-2.70111	0.00751174	0.40014	-2.55322
HDDC3	-0.073237	1.94728	-2.05743	0.0409597	0.700862	-3.92754
LOC100506753	-0.0734502	0.825866	-2.12037	0.0352238	0.675617	-3.80868
POU5F1P5	-0.0735552	0.964149	-2.09135	0.0377758	0.684169	-3.86389
ACSF2	-0.0736276	1.35254	-2.25915	0.0249668	0.614042	-3.53456
ETNK2	-0.0738824	0.981359	-2.38052	0.0182399	0.569783	-3.28139
RPS12P32	-0.0739938	0.733835	-2.08281	0.0385574	0.686327	-3.88002
SMOC2	-0.0741136	0.774406	-2.60037	0.0100167	0.45537	-2.79124
AK3	-0.0741304	2.86461	-3.15396	0.00186232	0.223399	-1.38137
LIFR-AS1	-0.0741507	1.17968	-2.29613	0.0227183	0.59752	-3.45874
ACSS3	-0.0743171	2.17354	-2.12602	0.0347443	0.672843	-3.79784
LOC105374083	-0.074354	0.717998	-2.50593	0.0130207	0.494839	-3.00674
SLC25A20	-0.0744556	1.70927	-2.70226	0.00748687	0.399923	-2.55047
LOC101929206	-0.0745758	0.985891	-2.046	0.0420822	0.706208	-3.94875
LOC105371534	-0.0747688	1.14679	-2.18533	0.0300417	0.658724	-3.68242
SRPX2	-0.0747692	0.609503	-2.14553	0.0331315	0.670229	-3.7602
ARHGAP42	-0.07482	1.44129	-2.81194	0.00542142	0.359101	-2.28173
MGAT4C	-0.0748464	1.97054	-1.98147	0.0489265	0.72041	-4.06643
C5	-0.0749664	1.24109	-2.30233	0.0223595	0.59752	-3.44593
LEPROT	-0.0750497	2.40489	-2.34725	0.0199029	0.584825	-3.35203
NADK2	-0.0750567	3.00037	-2.84741	0.00487396	0.340822	-2.19273
FZD6	-0.0752574	1.38284	-2.73218	0.00686229	0.380293	-2.47812
ACAP2	-0.0753281	2.72688	-3.2319	0.00144101	0.201083	-1.16323
AP3S2	-0.0753892	2.13201	-3.25816	0.00132029	0.196815	-1.08866
GPR137B	-0.0754986	2.7453	-2.54056	0.0118367	0.48369	-2.92858
RBBP7	-0.0756612	3.19939	-2.46883	0.0144053	0.520703	-3.08936
GPD2	-0.0757806	2.87302	-1.97493	0.0496703	0.720875	-4.07816
ADH5	-0.0758026	3.1579	-2.56584	0.0110342	0.46944	-2.87089
ZCCHC17	-0.0761174	3.13631	-2.01298	0.0454748	0.708359	-4.00942
NEK11	-0.0761306	1.98702	-3.44183	0.000705231	0.139156	-0.552143
CDC14A	-0.0763202	1.40825	-2.32394	0.0211465	0.593712	-3.40097
TLR7	-0.0764208	1.47664	-2.41592	0.0166063	0.555138	-3.20521
ZNF728	-0.0764786	0.991001	-2.00072	0.0467932	0.70853	-4.03172
RPL27	-0.0765012	4.85965	-2.53493	0.0120227	0.485022	-2.94137
ZNF124	-0.0765528	2.90709	-2.96359	0.00341474	0.295186	-1.89407
EIF3EP1	-0.0768538	1.60216	-2.02189	0.0445374	0.708359	-3.99314
PAPLN	-0.0768912	1.68853	-2.10908	0.0361983	0.678989	-3.83024
SLC44A2	-0.0769185	2.98238	-2.04217	0.0424646	0.706208	-3.95584
FPGT-TNNI3K	-0.0769779	1.64197	-2.09948	0.0370454	0.680313	-3.8485
TEK	-0.0770942	1.6078	-2.52603	0.0123215	0.487537	-2.96151
CHL1-AS1	-0.0771197	1.10835	-2.26045	0.0248846	0.614042	-3.53191
PTN	-0.0773127	3.78139	-2.00003	0.0468682	0.709107	-4.03296
N4BP2L1	-0.077366	2.52232	-2.14819	0.0329168	0.669945	-3.75504
RPS27	-0.0774413	5.92022	-2.05926	0.0407816	0.700832	-3.92412
ZMYM6NB	-0.0775689	1.41477	-2.12299	0.0350003	0.675191	-3.80365
DYNLT1	-0.0775996	2.32113	-2.00601	0.0462201	0.708359	-4.0221
GRID2	-0.0777292	1.28313	-2.94334	0.00363604	0.29524	-1.9469
APH1B	-0.077744	2.165	-2.15146	0.032655	0.669945	-3.74871
SLC25A18	-0.0778613	3.35434	-2.12293	0.035006	0.675191	-3.80377
ARHGAP19	-0.0778664	1.36935	-2.0503	0.0416564	0.703294	-3.94078
C3orf70	-0.0778681	2.35097	-2.52881	0.0122273	0.485022	-2.95521
CTSC	-0.0779042	2.43884	-2.51383	0.0127417	0.491296	-2.98899
TMEM107	-0.0780436	1.50115	-2.65173	0.00865878	0.429145	-2.67095
PRR13	-0.0780889	2.92018	-2.08581	0.0382807	0.685418	-3.87435
SHE	-0.0783472	1.04663	-2.79706	0.00566742	0.362681	-2.31877
PSMB1	-0.0785227	3.91628	-2.53814	0.0119163	0.485022	-2.93408
SLC2A1	-0.078795	2.89448	-2.14138	0.0334693	0.670229	-3.76823
KIAA1524	-0.0788857	0.977905	-2.27086	0.0242348	0.610794	-3.51068
ETFA	-0.0790289	3.14657	-3.01974	0.00286416	0.275005	-1.74584
ADCY2	-0.0790905	3.41186	-2.3941	0.0175971	0.563925	-3.25229
CPNE3	-0.07911	2.72076	-2.38064	0.018234	0.569783	-3.28113
DIRAS3	-0.0792209	0.868853	-2.13403	0.0340744	0.670229	-3.78243
SYNC	-0.0792368	1.36617	-2.87754	0.0044489	0.324062	-2.11631
CKMT2-AS1	-0.0793508	1.42927	-3.2908	0.00118331	0.183169	-0.995203
RPL7A	-0.0795292	5.33238	-3.4451	0.000697237	0.139156	-0.542358
RPL27AP6	-0.0796642	3.65004	-2.18067	0.0303902	0.660891	-3.6916
BMP2K	-0.0797168	2.69226	-2.43322	0.0158557	0.543502	-3.16758
PLXNC1	-0.0797431	2.31978	-2.35676	0.0194145	0.577008	-3.33194
RNF144B	-0.0799209	1.57578	-2.35161	0.0196778	0.581859	-3.34283
RPLP0	-0.0800047	4.60655	-2.08405	0.0384424	0.686327	-3.87767
PEX11A	-0.0801359	1.63298	-3.92729	0.000118689	0.0803893	0.988302
SLC18B1	-0.0801482	2.78755	-2.60991	0.00975083	0.45181	-2.76906
PRSS35	-0.0803648	0.659977	-2.05119	0.0415697	0.702447	-3.93914
ELOVL2	-0.0805129	1.8718	-2.6547	0.00858557	0.426616	-2.66392
NAT8	-0.080542	0.847625	-2.1379	0.0337542	0.670229	-3.77495
RGN	-0.0806251	2.12609	-2.93364	0.00374669	0.296497	-1.97211
LOC101930531	-0.0807027	2.35487	-2.23945	0.0262425	0.627665	-3.57448
TP53BP2	-0.08075	3.08831	-2.81822	0.00532052	0.35774	-2.26603
UBA7	-0.0810262	1.2147	-2.01611	0.0451441	0.708359	-4.00372
AGL	-0.0812473	2.32269	-2.34575	0.0199808	0.584825	-3.35519
SLC35E2	-0.081371	2.52872	-2.18809	0.0298373	0.655738	-3.67698
ACOT9	-0.0814346	2.00814	-2.28701	0.0232558	0.598492	-3.47755
STK17B	-0.0815431	1.92669	-2.24042	0.0261782	0.627532	-3.57252
MACROD2-AS1	-0.0819588	1.08486	-2.29918	0.0225414	0.59752	-3.45245
EIF2S3	-0.0820018	3.2143	-2.78904	0.00580397	0.362681	-2.33864
NAGA	-0.0822387	1.51503	-2.67263	0.00815517	0.415705	-2.62135
CRB1	-0.0822478	2.02295	-2.95446	0.00351299	0.295186	-1.91794
LOC100421523	-0.0822666	0.72798	-2.66623	0.0083065	0.418152	-2.63657
MIF4GD	-0.0823462	1.3813	-2.08774	0.0381043	0.684169	-3.87072
LOC105378791	-0.0824363	1.97694	-1.97634	0.0495091	0.720875	-4.07564
TMSB15B	-0.0825373	0.730323	-2.29942	0.0225272	0.59752	-3.45195
RNF181	-0.0825976	2.94489	-2.11245	0.035905	0.6783	-3.82382
DNASE1L1	-0.0826555	1.29482	-2.54731	0.0116177	0.480857	-2.91324
BMP2KL	-0.0827444	2.02352	-2.07324	0.0394478	0.68975	-3.89799
NUDT2	-0.0828443	2.20559	-1.98329	0.0487212	0.719591	-4.06316
COMMD6	-0.0831067	2.89402	-2.14205	0.0334146	0.670229	-3.76694
LOC105373366	-0.0831879	1.60125	-2.41577	0.0166127	0.555138	-3.20553
DRC1	-0.0832339	0.666574	-2.2835	0.0234658	0.598492	-3.48478
OSBPL11	-0.0833876	2.27637	-2.29886	0.0225598	0.59752	-3.45311
PECAM1	-0.0835051	2.47697	-2.04401	0.0422806	0.706208	-3.95244
SRI	-0.0835965	4.03329	-3.18746	0.00166893	0.211142	-1.28821
SLC26A2	-0.0839189	1.45954	-2.22619	0.0271323	0.635825	-3.60116
FBLN5	-0.0842176	1.31321	-2.31797	0.0214755	0.594652	-3.41343
CCDC170	-0.0845333	0.597943	-2.58748	0.0103863	0.462334	-2.82109
RPL23	-0.084746	4.99989	-2.50047	0.0132167	0.499316	-3.01897
FLI1	-0.0847693	1.40291	-2.44963	0.0151721	0.533381	-3.13168
FGF2	-0.0847824	2.62436	-2.0152	0.0452395	0.708359	-4.00536
PEX7	-0.084854	1.31335	-2.24379	0.0259567	0.625498	-3.56572
USP17L4	-0.0849478	0.788831	-2.16972	0.0312223	0.665638	-3.71308
IMMP1L	-0.0849866	1.68407	-2.05277	0.0414144	0.701065	-3.93621
CSGALNACT1	-0.0849943	2.73137	-2.56705	0.0109971	0.46944	-2.86813
RPL41	-0.0850224	6.12826	-2.76823	0.00617282	0.375876	-2.39
IFT52	-0.0851438	1.94545	-2.46524	0.0145461	0.523821	-3.0973
RNF19A	-0.0852508	3.39896	-3.05743	0.00254179	0.262528	-1.64496
INTU	-0.0852836	2.52461	-2.74327	0.00664313	0.378062	-2.45112
MR1	-0.0852945	1.51254	-3.95989	0.000104638	0.0803893	1.09792
SRP9	-0.0854902	4.65948	-2.29535	0.0227639	0.59752	-3.46036
TNFAIP8L2	-0.0855331	0.981465	-2.05455	0.0412398	0.700935	-3.93289
LOC101926964	-0.0857774	1.02204	-3.22353	0.00148156	0.203234	-1.18687
THBS4	-0.0858058	1.87512	-2.73039	0.00689836	0.380872	-2.48247
LOC100093631	-0.0858077	4.45184	-2.75137	0.00648718	0.376883	-2.43136
LOC100506476	-0.0859297	0.982313	-2.1302	0.0343932	0.670929	-3.7898
ACKR3	-0.0859685	1.18512	-2.62619	0.00931191	0.439971	-2.73105
RPL39P36	-0.0859809	0.660168	-2.07953	0.0388603	0.686327	-3.88619
PAPSS2	-0.0860516	1.45923	-2.57194	0.010848	0.46944	-2.8569
FAM182A	-0.0860821	0.773111	-2.1107	0.0360568	0.678775	-3.82715
BBS2	-0.0862959	3.77811	-3.05627	0.00255119	0.262528	-1.64808
UBE2L6	-0.0862984	2.8529	-3.16591	0.0017911	0.219382	-1.34825
PRKCD	-0.0864594	1.37918	-2.74899	0.00653265	0.378062	-2.43717
ALDH6A1	-0.0867541	3.90101	-3.03824	0.00270151	0.265051	-1.69647
C1orf87	-0.0868623	0.295739	-2.13316	0.0341467	0.670229	-3.78411
TFEC	-0.0869914	0.787461	-2.43073	0.0159619	0.546168	-3.17301
HEPH	-0.0873832	2.16768	-2.76219	0.00628382	0.375876	-2.40484
DECR1	-0.0876857	2.9711	-2.98458	0.00319849	0.292891	-1.83896
CMKLR1	-0.0880139	0.722652	-2.57191	0.0108489	0.46944	-2.85696
TLCD1	-0.0880346	1.14332	-2.75603	0.00639883	0.376298	-2.41994
SLC12A8	-0.0880594	1.36291	-2.244	0.025943	0.625498	-3.56529
GGT5	-0.0880929	1.09821	-2.04329	0.0423528	0.706208	-3.95378
HADHB	-0.0881652	3.71058	-2.06605	0.0401295	0.69548	-3.91146
RPS15A	-0.0882348	4.9131	-2.33031	0.0207998	0.592565	-3.38764
ST6GAL1	-0.088249	2.50201	-2.38128	0.0182035	0.569783	-3.27978
PGAP3	-0.0883043	1.5914	-3.62176	0.000372016	0.105204	-0.00163617
PIK3IP1	-0.0884212	2.80232	-2.28221	0.0235434	0.598492	-3.48743
TMEM150C	-0.0885091	2.35652	-2.00661	0.0461552	0.708359	-4.02101
CRYL1	-0.0886447	3.04955	-2.25059	0.0255145	0.620814	-3.55195
GIMAP4	-0.0886517	1.91857	-2.26087	0.0248583	0.614042	-3.53107
RPL17P25	-0.088799	0.905191	-2.3484	0.0198432	0.584355	-3.3496
ADHFE1	-0.0888826	1.77008	-2.09216	0.0377028	0.684142	-3.86237
EEF1A1	-0.0888885	6.37902	-2.34329	0.0201096	0.585922	-3.36038
GPX7	-0.0889053	0.994715	-3.44024	0.000709167	0.139156	-0.556919
GRAMD1C	-0.0892397	2.13096	-2.29872	0.0225681	0.59752	-3.45341
SLC27A3	-0.0895823	0.870087	-3.51274	0.000549731	0.124369	-0.338104
RHOBTB3	-0.0899309	3.81337	-2.48172	0.0139101	0.511818	-3.06079
FSTL1	-0.0899816	2.46004	-2.37759	0.0183811	0.569783	-3.28765
LOC100507291	-0.0900057	1.26513	-2.66936	0.00823225	0.416595	-2.62914
IMPA2	-0.0902377	0.979568	-2.86164	0.0046688	0.332523	-2.15673
LOC101927268	-0.0903392	1.78371	-2.80285	0.00557043	0.362681	-2.30437
IFNGR1	-0.0903463	3.28576	-2.28604	0.0233136	0.598492	-3.47955
CLEC7A	-0.0904705	1.53883	-2.00191	0.0466636	0.708359	-4.02955
ETFDH	-0.0905369	2.37839	-4.35005	2.18057e-05	0.0524154	2.46819
ARL16	-0.0907531	2.30707	-3.3235	0.00105948	0.178446	-0.90077
ZNF184	-0.090819	2.41049	-2.00589	0.0462329	0.708359	-4.02232
TMEM47	-0.0908656	3.10548	-2.39112	0.0177362	0.564681	-3.25868
CALCOCO2	-0.0910427	3.21077	-2.12956	0.0344464	0.670929	-3.79103
LOC105369140	-0.0911355	1.60102	-2.79161	0.00575986	0.362681	-2.33227
FERMT2	-0.0911632	3.11358	-2.63675	0.00903659	0.435623	-2.70625
PSMB8-AS1	-0.0915518	0.884885	-2.34467	0.0200371	0.585584	-3.35746
TIMP4	-0.0917644	1.16563	-3.04523	0.00264227	0.26464	-1.67773
ABCC4	-0.0918547	1.52271	-2.23032	0.0268526	0.634367	-3.59287
ITGAV	-0.0918586	3.604	-2.75933	0.00633698	0.375876	-2.41186
SULT1C4	-0.091875	1.28169	-2.22542	0.0271849	0.635825	-3.6027
PBXIP1	-0.091928	3.43009	-2.23545	0.0265077	0.631653	-3.58253
ASAH1	-0.0924821	3.67368	-2.30175	0.0223926	0.59752	-3.44712
MGMT	-0.0924907	1.70468	-2.49729	0.0133324	0.500747	-3.0261
PAMR1	-0.0925683	1.93959	-2.15657	0.0322486	0.667535	-3.73877
DHX58	-0.0925981	1.15899	-3.1368	0.00196926	0.22676	-1.42877
LOC100507577	-0.0926539	2.23766	-3.48311	0.000610334	0.131546	-0.428021
LOC105376050	-0.0927895	1.57934	-2.40274	0.0171985	0.559563	-3.23369
STAT1	-0.0928211	3.00236	-2.25363	0.0253185	0.618312	-3.54577
RGS22	-0.0928334	0.963723	-2.2602	0.0249008	0.614042	-3.53244
ALDH9A1	-0.092962	3.08496	-2.74352	0.00663828	0.378062	-2.45052
ACSBG1	-0.0930871	2.89142	-2.69974	0.00754165	0.400624	-2.55652
SPATA17	-0.0930955	0.623859	-2.13741	0.0337946	0.670229	-3.7759
CRIM1	-0.0932854	2.93208	-3.90266	0.000130479	0.0803893	0.905959
CDK2	-0.0934235	0.906307	-2.62791	0.00926634	0.439971	-2.72699
ZFX	-0.0934553	2.36908	-3.24325	0.00138763	0.201083	-1.13107
FSIP2	-0.0935736	0.871895	-3.4876	0.000600749	0.131277	-0.414417
PSD4	-0.0935823	0.938344	-2.80947	0.0054615	0.359673	-2.28788
ANXA3	-0.0935851	1.679	-2.29191	0.022966	0.597955	-3.46747
NID1	-0.0937165	0.982048	-2.52017	0.0125219	0.489423	-2.97473
ALDH2	-0.094018	3.97563	-3.36806	0.000910084	0.162045	-0.770745
EEF1A1P5	-0.0942332	5.80462	-2.22405	0.0272781	0.635825	-3.60544
THSD4	-0.094386	0.961595	-2.57774	0.0106736	0.467547	-2.84356
MCM6	-0.0944432	1.54544	-3.0752	0.00240168	0.255149	-1.59699
GPR160	-0.0944979	0.877764	-3.10241	0.0022009	0.239746	-1.52306
COLCA2	-0.0945445	0.907447	-3.04948	0.00260687	0.262845	-1.66633
LOC100507557	-0.0945465	1.53458	-3.31377	0.00109499	0.178446	-0.928947
HSD17B12	-0.0946666	3.41566	-2.17281	0.0309858	0.663457	-3.70704
GSS	-0.0947989	2.20317	-2.34619	0.019958	0.584825	-3.35427
LOC105379441	-0.0951452	0.813737	-2.12887	0.0345041	0.670929	-3.79235
SAMD9L	-0.0952817	1.12516	-2.50884	0.0129173	0.493835	-3.00021
FRG1	-0.0954336	2.86979	-2.56423	0.011084	0.470519	-2.8746
LOC102723780	-0.0954966	1.16273	-3.19349	0.00163615	0.209754	-1.27133
LOC105369537	-0.0955041	0.899366	-2.31835	0.0214543	0.594652	-3.41263
EMX2	-0.0956544	1.54861	-2.49029	0.0135895	0.507429	-3.04172
TSPAN6	-0.0960554	1.7333	-2.01232	0.0455455	0.708359	-4.01063
CPED1	-0.0960586	0.967393	-2.26406	0.0246574	0.614042	-3.52455
ERBB2	-0.0961046	1.20768	-2.48505	0.0137849	0.510758	-3.0534
SUCLG2	-0.0961737	2.19331	-2.64987	0.00870489	0.430322	-2.67534
ACAA2	-0.0963359	2.54803	-2.93915	0.00368347	0.29524	-1.9578
WLS	-0.0963376	3.21573	-3.13813	0.00196076	0.22676	-1.4251
FAM47E	-0.0963939	1.4165	-2.33942	0.0203131	0.588284	-3.36852
HSD17B11	-0.0964342	2.62226	-2.7676	0.00618426	0.375876	-2.39154
IMPACT	-0.0964361	2.01434	-2.85903	0.00470577	0.333918	-2.16333
GSTZ1	-0.0964681	1.43486	-2.01308	0.0454644	0.708359	-4.00924
GJA4	-0.096572	1.00851	-2.30135	0.0224158	0.59752	-3.44795
BMP6	-0.0967862	0.742849	-2.95314	0.00352739	0.295186	-1.92138
FIBIN	-0.096901	1.55598	-2.29868	0.0225702	0.59752	-3.45348
LOC105376063	-0.0969219	0.768721	-2.55043	0.0115175	0.480436	-2.90613
TMEM100	-0.0969488	0.957912	-2.88566	0.00434037	0.324062	-2.0956
LOC105374617	-0.096976	1.14662	-2.03003	0.0436957	0.708359	-3.97822
ARL17B	-0.0971581	1.68965	-2.67093	0.0081953	0.415819	-2.62541
SDC2	-0.097215	2.40078	-2.59888	0.0100588	0.456204	-2.7947
LOC105372633	-0.0972827	1.1672	-2.6268	0.00929565	0.439971	-2.7296
PALD1	-0.0974662	1.70871	-1.98693	0.0483129	0.717973	-4.05661
HRASLS5	-0.097527	1.04988	-3.25072	0.0013535	0.200213	-1.10984
CNN1	-0.0975784	0.705338	-1.99269	0.047673	0.71552	-4.04623
CD109	-0.0975847	1.17581	-2.78638	0.00585005	0.362681	-2.34523
GSTM4	-0.0976094	2.2907	-3.86787	0.000149034	0.0803893	0.790432
GSAP	-0.0977661	1.87628	-2.76327	0.00626386	0.375876	-2.40219
HMGN2P3	-0.0977706	2.51217	-2.03001	0.0436975	0.708359	-3.97825
GPAM	-0.098539	2.21857	-2.82935	0.00514607	0.354692	-2.23817
GIMAP2	-0.0987317	1.05827	-2.34266	0.0201429	0.586002	-3.36172
ALG1L12P	-0.0989573	2.08066	-2.32013	0.0213557	0.594652	-3.40892
IFI27	-0.0991105	2.81661	-2.06777	0.0399658	0.694256	-3.90825
C17orf49	-0.0991122	2.1023	-2.64477	0.00883258	0.431093	-2.68738
MAEL	-0.0992792	0.733863	-2.14006	0.0335773	0.670229	-3.77079
NOTCH2NL	-0.0994754	2.17445	-3.1638	0.00180347	0.219498	-1.3541
LOC101927305	-0.0995442	1.09876	-2.26153	0.0248168	0.614042	-3.52973
GMFG	-0.0998766	1.46727	-2.23184	0.0267496	0.633491	-3.5898
RGS20	-0.099935	1.99651	-2.30127	0.0224205	0.59752	-3.44812
HAUS4	-0.10005	1.74753	-3.13033	0.00201107	0.227488	-1.44659
PBLD	-0.100064	1.37536	-2.61466	0.00962098	0.449057	-2.758
CD302	-0.100389	2.20174	-3.58663	0.000422314	0.110589	-0.111021
C10orf54	-0.100493	1.9476	-2.10509	0.0365486	0.680313	-3.83785
TSIX	-0.100852	0.825541	-3.31561	0.00108822	0.178446	-0.923646
TIMP3	-0.100991	2.94419	-3.14859	0.00189523	0.22359	-1.39624
HMGB3	-0.10103	1.38626	-2.60562	0.00986958	0.452964	-2.77904
GALNT4	-0.101132	1.23118	-2.64693	0.00877816	0.430623	-2.68227
CCT6B	-0.101189	1.05571	-2.71873	0.00713694	0.389896	-2.51073
SCARNA10	-0.101263	6.69791	-2.46095	0.0147159	0.52502	-3.10677
ATP13A4	-0.101509	2.69958	-3.15074	0.00188199	0.223399	-1.39029
DDX60	-0.101618	1.13064	-2.90902	0.00404138	0.310863	-2.03572
LOC105375967	-0.101766	1.07013	-2.20484	0.0286206	0.646738	-3.6438
SERPING1	-0.101807	2.08791	-2.7448	0.00661339	0.378062	-2.44739
IL10RA	-0.102046	1.15687	-2.05507	0.0411894	0.700935	-3.93193
MRC1	-0.102183	0.916379	-2.08109	0.0387161	0.686327	-3.88326
GDPD2	-0.102399	0.977094	-2.51492	0.0127039	0.491296	-2.98656
BMPR1B	-0.103003	2.2913	-3.1671	0.00178413	0.219382	-1.34494
EHHADH	-0.103088	1.04512	-4.71876	4.48601e-06	0.0215665	3.85819
CLU	-0.103101	6.64748	-3.49314	0.000589142	0.130221	-0.397646
LOC105379288	-0.103172	2.22607	-2.30398	0.0222646	0.59752	-3.44251
MRO	-0.103338	2.76389	-2.59703	0.0101113	0.456434	-2.79899
HRSP12	-0.103414	3.25689	-2.69214	0.00770939	0.403158	-2.57476
FAM149A	-0.103448	2.18806	-2.28212	0.0235487	0.598492	-3.48761
SLC1A5	-0.10352	1.073	-2.01422	0.0453439	0.708359	-4.00717
INPP5D	-0.103751	1.62229	-2.02329	0.044392	0.708359	-3.99059
HMGN2P41	-0.10403	1.18091	-2.29669	0.0226861	0.59752	-3.4576
SQRDL	-0.104159	1.36971	-2.41394	0.016694	0.555138	-3.2095
TLK2P2	-0.104174	1.49348	-2.54468	0.0117026	0.480857	-2.91922
DEFB109P3	-0.10449	2.786	-2.95948	0.00345871	0.295186	-1.90484
EIF3F	-0.104641	3.29815	-4.20181	4.00848e-05	0.0700755	1.93509
HSD17B8	-0.104667	0.885027	-2.46919	0.0143912	0.520703	-3.08857
AGT	-0.105487	3.89901	-2.16887	0.0312883	0.666307	-3.71476
ZNF77	-0.105725	1.13105	-4.3043	2.63571e-05	0.0530134	2.30206
DRAM2	-0.105967	2.08319	-3.12306	0.00205898	0.230199	-1.46656
TSC22D3	-0.105967	3.64416	-3.2866	0.00120017	0.183169	-1.00728
GOLGA8R	-0.106096	1.14801	-2.93392	0.00374338	0.296497	-1.97137
LOC105378202	-0.106305	0.727529	-2.11978	0.035274	0.675617	-3.80981
PSG5	-0.106577	0.75387	-2.46264	0.0146486	0.524566	-3.10303
ACBD7	-0.106592	3.3263	-2.56947	0.010923	0.46944	-2.86257
SLC1A4	-0.106601	2.75088	-2.81921	0.0053049	0.35774	-2.26357
CNN3	-0.106602	4.09869	-2.2274	0.0270499	0.635825	-3.59872
HIST1H1C	-0.106676	4.10134	-3.0094	0.00295898	0.278927	-1.77333
RAB34	-0.106681	1.79262	-2.99073	0.00313753	0.290071	-1.82274
CRISPLD2	-0.106769	1.24071	-2.28552	0.0233446	0.598492	-3.48062
TGFBR1	-0.107049	2.17043	-2.30142	0.0224119	0.59752	-3.44781
SSPN	-0.107156	2.17628	-2.15068	0.0327169	0.669945	-3.75021
RPS3AP31	-0.107164	0.559319	-2.36387	0.019056	0.573524	-3.31685
ELOVL7	-0.107166	2.56758	-3.01342	0.00292181	0.27815	-1.76266
STOX1	-0.107441	2.7042	-3.1535	0.00186513	0.223399	-1.38265
SLC7A11	-0.107462	2.9428	-2.4759	0.014132	0.515672	-3.07372
SLC25A5P1	-0.107595	0.759426	-3.23423	0.00142987	0.201083	-1.15662
NIT2	-0.107625	2.26865	-2.641	0.00892794	0.433546	-2.69626
TEKT4	-0.107927	0.663735	-2.85123	0.00481811	0.339367	-2.18309
RPS4X	-0.108172	5.06883	-3.54153	0.000496307	0.12184	-0.25012
LOC102724851	-0.108558	1.96538	-3.23332	0.0014342	0.201083	-1.1592
FPR3	-0.108795	0.668938	-2.68087	0.00796426	0.412811	-2.60172
ITM2C	-0.109131	5.10542	-3.21213	0.00153858	0.203234	-1.21902
PNPLA4	-0.109141	1.52619	-3.94693	0.000110025	0.0803893	1.05424
KIAA1407	-0.109405	1.56609	-3.40774	0.000793848	0.151688	-0.653677
SNX18P10	-0.109931	0.929849	-2.49089	0.0135672	0.507429	-3.04038
MGC16275	-0.110735	1.34928	-2.24995	0.0255557	0.620814	-3.55325
FHL5	-0.111715	1.21797	-2.17151	0.0310848	0.66418	-3.70957
CAT	-0.112114	2.78269	-2.58297	0.0105185	0.466061	-2.83151
SLC44A3	-0.112362	1.26915	-2.85145	0.00481482	0.339367	-2.18251
ANKRD20A6P	-0.112423	1.46563	-2.35073	0.0197229	0.581859	-3.34468
HLA-DOA	-0.112543	1.00124	-2.03295	0.0433964	0.708359	-3.97284
TMEM119	-0.112575	1.30778	-2.15543	0.0323385	0.668677	-3.74098
RGS18	-0.112691	0.643135	-2.7117	0.00728435	0.395239	-2.5277
SPARCL1	-0.112874	6.44346	-2.01468	0.0452945	0.708359	-4.00631
LOC101928177	-0.11303	1.00298	-2.05363	0.0413294	0.700935	-3.93459
ATP8B4	-0.113175	1.52591	-2.45598	0.0149147	0.528295	-3.11773
ALG1L9P	-0.113208	2.32755	-3.79257	0.000198123	0.0820111	0.543379
TRIM22	-0.113213	2.17833	-2.32767	0.0209432	0.592703	-3.39318
HLA-B	-0.113694	3.85677	-2.17792	0.0305973	0.660891	-3.697
LRRC37A2	-0.113923	2.43199	-1.98984	0.0479889	0.71552	-4.05137
SLC4A4	-0.115049	3.12114	-2.51383	0.0127419	0.491296	-2.98901
HCST	-0.11565	1.10206	-2.13494	0.0339983	0.670229	-3.78066
THAP9-AS1	-0.116217	2.46662	-2.94095	0.00366308	0.29524	-1.95314
CXCL2	-0.117818	0.647444	-2.26809	0.0244061	0.613258	-3.51634
CCDC163P	-0.118195	1.26666	-2.7361	0.00678419	0.378062	-2.4686
LOC105374618	-0.118379	1.0194	-2.17241	0.0310165	0.663457	-3.70782
IRAK3	-0.119	1.16746	-3.60086	0.000401209	0.110589	-0.066813
ADGRV1	-0.119072	3.06885	-2.71113	0.00729641	0.395239	-2.52908
BTG2	-0.119149	2.31504	-2.17652	0.0307034	0.660891	-3.69975
IGSF6	-0.119563	1.2451	-2.52894	0.0122229	0.485022	-2.95492
GJA1	-0.119738	4.81324	-2.21404	0.027971	0.641863	-3.62548
SLCO2B1	-0.119845	2.58592	-2.32624	0.0210205	0.592703	-3.39615
STOM	-0.120058	3.64915	-2.83025	0.00513217	0.354692	-2.23591
EPHX2	-0.120221	1.52461	-3.56761	0.00045216	0.115934	-0.16988
IQCA1	-0.120591	1.962	-2.97396	0.0033063	0.295186	-1.86689
TFRC	-0.120778	3.13334	-2.93956	0.00367882	0.29524	-1.95674
TGIF2-C20orf24	-0.120885	0.339371	-1.97512	0.0496486	0.720875	-4.07782
GIMAP5	-0.120935	1.38561	-3.16656	0.00178725	0.219382	-1.34642
BBOX1	-0.121504	2.1532	-2.9399	0.00367495	0.29524	-1.95586
PROS1	-0.121511	1.49076	-3.10159	0.00220671	0.239746	-1.5253
HIST1H4B	-0.122023	2.68077	-2.24002	0.0262043	0.627532	-3.57332
LOC105377425	-0.122137	1.91247	-2.60054	0.010012	0.45537	-2.79085
LOC105379477	-0.122493	2.38715	-2.73518	0.00680236	0.378062	-2.47082
NCF2	-0.122779	0.980398	-2.48298	0.0138625	0.51166	-3.05798
CMAHP	-0.123178	1.52862	-3.30267	0.00113689	0.179715	-0.961025
LOC105376056	-0.123329	0.608358	-2.26196	0.0247893	0.614042	-3.52884
EFCAB1	-0.123548	0.683737	-2.13748	0.0337893	0.670229	-3.77577
C1orf61	-0.123583	4.28771	-2.95145	0.00354591	0.295186	-1.92579
MYBPC1	-0.123869	2.14402	-3.14421	0.0019224	0.224047	-1.40833
C1orf54	-0.124044	1.80791	-3.24658	0.00137232	0.201083	-1.12161
GPX3	-0.124062	2.12257	-2.13886	0.0336752	0.670229	-3.7731
ADAM28	-0.124178	1.58703	-1.98468	0.0485652	0.718945	-4.06067
FXYD1	-0.124395	3.40811	-3.31515	0.00108989	0.178446	-0.924956
CD86	-0.124492	1.02859	-2.31405	0.0216939	0.59752	-3.42158
C1orf162	-0.125172	1.69305	-2.25508	0.0252258	0.617952	-3.54283
RPL23AP49	-0.125216	1.06173	-2.7585	0.00635255	0.375876	-2.4139
DCN	-0.125531	2.81068	-2.54665	0.0116388	0.480857	-2.91473
DNAH7	-0.126272	1.59479	-2.38685	0.017938	0.567348	-3.26786
TARP	-0.127506	0.721624	-2.34351	0.0200979	0.585922	-3.35991
DPH6	-0.127728	1.74667	-2.69724	0.00759647	0.401124	-2.56252
IGFBP3	-0.127942	1.82905	-2.09872	0.0371131	0.680313	-3.84994
LOC100421166	-0.128327	1.28564	-2.87584	0.00447201	0.324516	-2.12065
SCRG1	-0.128576	3.69922	-2.92839	0.00380783	0.297954	-1.98572
FKBP5	-0.128769	3.12959	-2.20308	0.0287462	0.647977	-3.64729
SLC2A3P2	-0.128783	1.06575	-2.53292	0.0120896	0.485022	-2.94592
PLSCR1	-0.128875	2.13635	-2.59196	0.0102564	0.459745	-2.81073
TLR2	-0.128877	1.76137	-2.05737	0.0409656	0.700862	-3.92766
LOC102724768	-0.129047	0.538098	-2.11598	0.0355996	0.676949	-3.81707
TLR3	-0.129397	0.792	-3.12517	0.00204496	0.229968	-1.46077
CSF2RA	-0.129509	1.43368	-2.68158	0.00794792	0.412811	-2.60002
C10orf107	-0.129953	1.1269	-2.40733	0.0169903	0.557065	-3.2238
IL18	-0.130429	1.27443	-2.47269	0.0142554	0.519189	-3.08082
MS4A7	-0.130611	1.40133	-2.38113	0.0182107	0.569783	-3.28009
ITGA1	-0.130886	1.56031	-4.02782	8.02694e-05	0.0766301	1.32883
RNASE2	-0.130961	0.724787	-2.14293	0.0333431	0.670229	-3.76524
TGM2	-0.131569	2.3929	-2.38725	0.0179187	0.567348	-3.26699
PLSCR4	-0.131875	2.69804	-2.95765	0.00347836	0.295186	-1.90961
GGTA1P	-0.132115	1.74056	-2.75191	0.00647685	0.376883	-2.43003
CYTL1	-0.132898	0.796275	-2.75914	0.00634046	0.375876	-2.41231
HSDL2	-0.133124	2.85623	-4.01811	8.33889e-05	0.0766301	1.2956
MDK	-0.13318	1.0645	-3.31414	0.00109365	0.178446	-0.9279
HLA-E	-0.133526	3.75712	-2.83309	0.00508858	0.354541	-2.22878
AHCYL1	-0.133889	4.52191	-3.82007	0.000178645	0.0820111	0.633128
EPAS1	-0.133914	2.96048	-3.23923	0.00140629	0.201083	-1.14245
CTSO	-0.133961	1.7735	-2.83112	0.00511877	0.354692	-2.23372
SMN2	-0.134092	2.30934	-2.19909	0.0290328	0.648741	-3.6552
LOC102723660	-0.134146	0.726307	-4.01085	8.57934e-05	0.0766301	1.27083
A2M	-0.134566	3.80428	-2.7858	0.00586019	0.362681	-2.34668
GTF2H2B	-0.134785	2.34799	-2.86561	0.00461302	0.331756	-2.14666
TMEM176B	-0.134921	2.15986	-2.21523	0.0278873	0.641474	-3.62308
PPAP2B	-0.135107	3.77577	-3.88506	0.000139573	0.0803893	0.847409
NEDD8-MDP1	-0.136956	0.271832	-2.062	0.0405178	0.69817	-3.91903
ID4	-0.13697	2.89491	-2.2901	0.0230724	0.597955	-3.47119
GABRG1	-0.137546	3.02798	-3.03172	0.00275786	0.269206	-1.71391
LOC102723390	-0.137689	2.2535	-2.92632	0.0038322	0.298353	-1.99108
MAOA	-0.137907	2.35895	-3.75654	0.000226699	0.0820111	0.426623
HEPN1	-0.13813	2.42989	-2.3776	0.0183809	0.569783	-3.28764
RGS10	-0.138483	1.78364	-2.08023	0.0387953	0.686327	-3.88487
ACSL5	-0.139336	1.63797	-3.86722	0.000149401	0.0803893	0.788299
GLUD1	-0.139578	4.58623	-5.0189	1.15686e-06	0.0106457	5.05442
HCLS1	-0.140138	1.95933	-2.07982	0.0388338	0.686327	-3.88565
IL13RA1	-0.140292	2.21575	-2.87806	0.00444194	0.324062	-2.115
RMI2	-0.140746	0.602235	-3.28739	0.00119699	0.183169	-1.00501
SLC1A3	-0.140755	5.21	-3.9103	0.000126705	0.0803893	0.931478
TEKT4P1	-0.140901	0.919227	-2.82276	0.00524874	0.35774	-2.25468
CD300A	-0.140903	1.19422	-2.157	0.0322146	0.667535	-3.73793
FYB	-0.141145	1.54633	-2.07728	0.0390701	0.688021	-3.89042
LOC400927-CSNK1E	-0.142029	1.12035	-2.48703	0.0137105	0.510758	-3.04897
SCARNA9L	-0.142299	1.22933	-2.76151	0.00629638	0.375876	-2.4065
RPS29P18	-0.142334	0.93584	-2.73731	0.00676021	0.378062	-2.46566
RNASE6	-0.143335	1.4276	-2.16688	0.0314417	0.667355	-3.71864
CPVL	-0.144242	1.63814	-2.02305	0.0444168	0.708359	-3.99102
LGALS3	-0.144916	2.6576	-3.20593	0.00157039	0.205432	-1.23643
LOC105377322	-0.145104	2.06839	-2.54291	0.0117601	0.48219	-2.92325
C1S	-0.145786	2.11167	-2.89379	0.0042341	0.319301	-2.07481
CYBRD1	-0.145972	2.8905	-3.21356	0.0015313	0.203234	-1.21498
LPL	-0.146642	2.23568	-2.9171	0.00394236	0.305692	-2.01489
LINC00467	-0.14735	0.882396	-2.76837	0.00617027	0.375876	-2.38965
CFH	-0.148173	2.22618	-2.74159	0.006676	0.378062	-2.45523
SNX18P11	-0.148174	1.84011	-2.15751	0.032174	0.667535	-3.73693
HLA-DMA	-0.148435	1.84456	-2.23547	0.0265067	0.631653	-3.5825
GTF2H2	-0.148943	1.35045	-2.45591	0.0149175	0.528295	-3.11788
LOC101928307	-0.149018	2.86966	-3.52264	0.000530787	0.123452	-0.307931
RXRG	-0.149252	1.1212	-4.39277	1.8244e-05	0.0524154	2.62459
USP17L7	-0.149257	1.26906	-3.04004	0.00268617	0.265051	-1.69166
RPL23AP4	-0.149795	1.00073	-1.97703	0.0494303	0.720875	-4.0744
LOC392196	-0.150286	1.30932	-2.80007	0.00561673	0.362681	-2.31127
MERTK	-0.150442	2.43916	-3.34333	0.000990368	0.171575	-0.843091
EEF1E1-BLOC1S5	-0.151376	0.79102	-2.1607	0.0319233	0.667535	-3.73072
SDPR	-0.151608	1.84554	-3.70514	0.000274273	0.0864635	0.261728
USP17L2	-0.153336	1.06952	-2.95317	0.00352701	0.295186	-1.92129
LOC102723769	-0.1534	2.16882	-3.21534	0.0015223	0.203234	-1.20996
MYL9	-0.153401	1.49176	-2.39618	0.0175005	0.563925	-3.24782
ALPL	-0.155313	1.214	-3.76408	0.000220412	0.0820111	0.450986
TBXAS1	-0.156435	1.491	-2.77909	0.00597783	0.368441	-2.36325
GPR34	-0.157231	2.15652	-2.30735	0.0220723	0.59752	-3.43552
TMX2-CTNND1	-0.157298	0.750053	-2.36897	0.0188031	0.573524	-3.30603
C7	-0.159024	1.11719	-3.13045	0.00201029	0.227488	-1.44626
RNASE4	-0.161063	1.25125	-2.54645	0.0116452	0.480857	-2.91518
MS4A6A	-0.163311	1.83136	-1.97729	0.0494009	0.720875	-4.07393
LOC105376043	-0.163545	0.566319	-3.40671	0.000796697	0.151688	-0.656749
LOC105376705	-0.163926	1.34082	-3.73116	0.00024912	0.0828937	0.344959
ALDH1L1	-0.164093	2.85618	-3.74402	0.000237507	0.0828937	0.386288
IL33	-0.164853	1.8789	-3.05407	0.00256908	0.262784	-1.65399
SLC16A1	-0.165574	2.98132	-3.05684	0.00254657	0.262528	-1.64655
AQP4	-0.165629	5.43324	-2.9554	0.00350276	0.295186	-1.91549
FABP7	-0.166609	3.09815	-2.86306	0.00464884	0.332332	-2.15314
NTSR2	-0.166645	1.9548	-3.89681	0.000133436	0.0803893	0.886485
TMIGD3	-0.166681	1.932	-2.3045	0.0222346	0.59752	-3.44142
WBP2NL	-0.167007	0.898613	-4.9401	1.66079e-06	0.0106457	4.73491
GSTT2B	-0.167388	1.42444	-2.56975	0.0109147	0.46944	-2.86194
USP17L15	-0.167818	2.38516	-2.51909	0.0125589	0.489423	-2.97715
SRGN	-0.169128	3.20974	-2.24137	0.0261155	0.627129	-3.5706
HLA-DRB1	-0.169225	2.91155	-2.07234	0.0395331	0.689856	-3.89969
FCGR1C	-0.169449	0.893621	-2.33583	0.0205038	0.589371	-3.37607
CLUL1	-0.170103	1.12576	-3.27595	0.0012439	0.186876	-1.03782
RNA5SP187	-0.171124	0.7098	-2.23258	0.0267	0.633096	-3.58831
FCGR1B	-0.171566	1.02623	-2.94382	0.00363065	0.29524	-1.94566
ADAMTS9	-0.171901	1.54201	-2.00652	0.0461659	0.708359	-4.02119
SCIN	-0.172194	1.56068	-2.03667	0.0430187	0.707634	-3.966
LINC00268-2P	-0.173679	1.94219	-3.36236	0.000928038	0.162625	-0.787469
TIMP1	-0.175469	2.22614	-2.53054	0.012169	0.485022	-2.9513
ACTA2	-0.178121	1.99135	-2.02441	0.0442752	0.708359	-3.98853
STK19B	-0.178522	0.679847	-2.7929	0.00573783	0.362681	-2.32907
F3	-0.179637	3.13308	-2.56053	0.0111986	0.471224	-2.88306
CSF1R	-0.18046	2.3795	-2.96572	0.0033922	0.295186	-1.88849
HLA-DQB1	-0.181608	1.37386	-2.35619	0.0194436	0.577008	-3.33315
DES	-0.182236	0.370155	-2.57227	0.010838	0.46944	-2.85613
ANKRD57P1	-0.183181	1.34196	-3.23214	0.00143986	0.201083	-1.16255
LIX1	-0.184615	2.25854	-2.79385	0.00572165	0.362681	-2.32672
CDRT4	-0.185727	0.631581	-2.22932	0.0269201	0.634405	-3.59488
LMOD1	-0.185966	1.30052	-3.53063	0.000515927	0.122485	-0.283494
LY86	-0.186408	1.4688	-2.97116	0.00333531	0.295186	-1.87425
GSTM3	-0.187968	3.17373	-4.11524	5.67834e-05	0.0727963	1.63079
SIGLEC8	-0.189145	1.4645	-3.55452	0.000473838	0.119893	-0.210221
LOC105379273	-0.189354	1.51091	-3.76332	0.000221041	0.0820111	0.448516
GOLGA8B	-0.189475	3.02302	-2.79555	0.00569279	0.362681	-2.3225
IGFBP7	-0.190042	3.69054	-3.86531	0.000150495	0.0803893	0.781963
VIM	-0.190477	4.03261	-3.38126	0.000869772	0.15779	-0.731948
ADH1B	-0.190598	0.934916	-3.19583	0.00162357	0.209539	-1.26477
SLC2A5	-0.192598	2.0674	-2.57352	0.0108001	0.46944	-2.85326
EFEMP1	-0.193505	2.85872	-3.38747	0.000851387	0.157268	-0.713647
HLA-DMB	-0.200643	1.78981	-2.53553	0.0120027	0.485022	-2.94
HPR	-0.202363	1.34499	-3.08695	0.00231297	0.247102	-1.56513
EIF1AXP1	-0.202895	1.17468	-3.6883	0.00029182	0.0905112	0.2081
IFITM3	-0.203058	4.0184	-3.0052	0.00299836	0.28126	-1.78448
VWF	-0.205827	2.74583	-3.82896	0.000172747	0.0820111	0.662252
TRGC2	-0.209013	0.731423	-3.63232	0.000358026	0.102759	0.0314491
LOC105372093	-0.209211	1.30781	-2.78601	0.00585655	0.362681	-2.34616
ETNPPL	-0.212955	3.77506	-3.72837	0.000251715	0.0828937	0.33599
ADAMTS18	-0.213844	0.756786	-2.19395	0.0294066	0.650735	-3.6654
CP	-0.21438	2.38883	-2.25335	0.025337	0.618312	-3.54636
ADIRF	-0.221867	2.94096	-3.14522	0.00191611	0.224047	-1.40554
MGST1	-0.222159	3.32986	-4.29341	2.75681e-05	0.0530134	2.26271
APOLD1	-0.223862	2.83196	-4.068	6.85114e-05	0.0766301	1.46693
GPR75-ASB3	-0.224295	1.54862	-3.00223	0.00302648	0.28252	-1.79236
VSIG4	-0.227416	2.20314	-2.60907	0.00977394	0.45181	-2.77101
FABP5P7	-0.231562	2.10541	-2.39758	0.0174356	0.563925	-3.24481
PDK4	-0.232214	3.35128	-2.81559	0.00536259	0.358184	-2.27261
TXNIP	-0.236497	4.22016	-2.98004	0.00324422	0.294129	-1.85092
USP17L22	-0.237116	1.23374	-2.54857	0.0115769	0.480857	-2.91036
IL1RL1	-0.238258	1.26781	-2.20502	0.0286077	0.646738	-3.64344
THNSL2	-0.246553	1.41578	-3.47197	0.00063469	0.132664	-0.461645
TEKT4P2	-0.250499	2.56296	-4.14885	4.9635e-05	0.0727963	1.7483
SLC14A1	-0.25726	3.098	-2.93769	0.00370009	0.29524	-1.96159
CHRM5	-0.267432	0.885046	-2.87981	0.00441831	0.324062	-2.11052
SPDYE9P	-0.284531	0.648889	-4.49947	1.16202e-05	0.0446913	3.02064
LOC647859	-0.290407	0.879934	-2.51796	0.0125983	0.489423	-2.97972
FPR1	-0.320259	1.82635	-3.04902	0.00261068	0.262845	-1.66756
HBA1	-0.336949	2.51163	-2.95787	0.00347598	0.295186	-1.90903
TAGLN	-0.338456	2.69799	-4.03121	7.92067e-05	0.0766301	1.34045
RNVU1-7	-0.378564	7.47833	-2.34594	0.0199712	0.584825	-3.3548
HBA2	-0.394338	3.22593	-3.39096	0.000841217	0.157054	-0.70335
EDN1	-0.396045	1.72774	-5.55989	8.68672e-08	0.00167046	7.34815
NPIPA8	-0.419414	1.15169	-3.23148	0.00144303	0.201083	-1.16443
RPL9	-0.423234	4.05265	-2.60603	0.00985812	0.452964	-2.77808
HBB	-0.505059	4.47105	-3.98171	9.61332e-05	0.0786515	1.17172
XIST	-0.99239	1.60061	-3.49666	0.000581871	0.130109	-0.386969
